# Supplementary material for: Candidate Chinese Herbal Medicine Alleviates Methamphetamine Addiction via Regulating Dopaminergic and Serotonergic Pathways
Source: Front Mol Neurosci. 2022 Mar 29;15:874080. doi: 10.3389/fnmol.2022.874080 (PMC9002015; doi:10.3389/fnmol.2022.874080)
Supplement: Supplementary file 1 [file Data_Sheet_1.XLSX]

## Sheet: Corydalis yanhusuo
Mol ID	Molecule Name	MW	AlogP	Hdon	Hacc	OB%	Caco-2	BBB	DL	FASA	HL
MOL001454	berberine	336.39	3.45	0	4	36.86	1.24	0.57	0.78	0.19	6.57
MOL001458	coptisine	320.34	3.25	0	4	30.67	1.21	0.32	0.86	0.26	9.33
MOL001460	Cryptopin	369.45	3.15	0	6	78.74	0.79	0.41	0.72	0.21	21.25
MOL001461	Dihydrochelerythrine	349.41	3.91	0	5	32.73	1.13	0.61	0.81	0.26	5.6
MOL001463	Dihydrosanguinarine	333.36	3.71	0	5	59.31	1	0.49	0.86	0.31	7.46
MOL001474	sanguinarine	332.35	3.47	0	4	37.81	1.26	0.15	0.86	0.3	7.84
MOL000217	(S)-Scoulerine	327.41	3.1	2	5	32.28	0.89	0.34	0.54	0.2	1.69
MOL002670	Cavidine	353.45	3.72	0	5	35.64	1.08	0.63	0.81	0	5.78
MOL002903	(R)-Canadine	339.42	3.4	0	5	55.37	1.04	0.57	0.77	0.2	6.41
MOL000359	sitosterol	414.79	8.08	1	1	36.91	1.32	0.87	0.75	0.22	5.37
MOL004071	Hyndarin	355.47	3.6	0	5	73.94	1	0.62	0.64	0	2.42
MOL004190	(-)-alpha-N-methylcanadine	354.46	3.49	0	4	45.06	1.15	0.45	0.8	0.19	5.78
MOL004191	Capaurine	371.47	3.33	1	6	62.91	0.86	0.51	0.69	0.16	2.74
MOL004193	Clarkeanidine	327.41	3.1	2	5	86.65	0.86	0.42	0.54	0.21	2.74
MOL004195	CORYDALINE	369.5	3.92	0	5	65.84	1.23	0.9	0.68	0.14	1.77
MOL004196	Corydalmine	340.45	4.68	1	4	52.5	1.21	0.57	0.59	0.23	2.1
MOL004197	Corydine	341.44	3.28	1	5	37.16	1.29	0.79	0.55	0.22	2.25
MOL004198	18797-79-0	367.43	2.73	1	6	46.06	0.72	0.19	0.85	0.26	7.66
MOL004199	Corynoloxine	365.41	3.16	0	6	38.12	0.62	0.25	0.6	0.29	7.97
MOL004200	methyl-[2-(3,4,6,7-tetramethoxy-1-phenanthryl)ethyl]amine	355.47	3.44	1	5	61.15	1.06	0.19	0.44	0.22	2.01
MOL004202	dehydrocavidine	351.43	3.33	0	5	38.99	1.21	0.62	0.81	0.25	6.05
MOL004203	Dehydrocorybulbine	352.44	3.88	1	4	46.97	1.32	0.49	0.63	0.15	1.06
MOL004204	dehydrocorydaline	366.47	4.13	0	4	41.98	1.35	0.48	0.68	0.13	1.67
MOL004205	Dehydrocorydalmine	338.41	3.4	1	4	43.9	1.2	0.31	0.59	0.16	1.94
MOL004208	demethylcorydalmatine	327.41	3.1	2	5	38.99	0.85	0.46	0.54	0.23	2.03
MOL004209	13-methyldehydrocorydalmine	352.44	3.88	1	4	35.94	1.15	0.2	0.63	0.16	1.68
MOL004210	(1S,8'R)-6,7-dimethoxy-2-methylspiro[3,4-dihydroisoquinoline-1,7'-6,8-dihydrocyclopenta[g][1,3]benzodioxole]-8'-ol	369.45	2.75	1	6	43.95	0.62	0.22	0.72	0.21	10.89
MOL004763	Izoteolin	327.41	3.03	2	5	39.53	0.84	0.37	0.51	0.23	0.02
MOL004214	isocorybulbine	368.51	5.14	1	4	40.18	1.18	0.69	0.66	0.21	2.26
MOL004215	leonticine	327.46	3.91	1	4	45.79	1.21	0.7	0.26	0.25	5.4
MOL004216	13-methylpalmatrubine	352.44	3.88	1	4	40.97	1.09	0.23	0.63	0.17	1.53
MOL004220	N-methyllaurotetanine	341.44	3.28	1	5	41.62	0.84	0.32	0.56	0.21	0.14
MOL004221	norglaucing	341.44	3	1	5	30.35	0.95	0.37	0.56	0.15	1.27
MOL004224	pontevedrine	381.41	2.63	0	7	30.28	0.64	-0.22	0.71	0.24	13.26
MOL004225	pseudocoptisine	320.34	3.25	0	4	38.97	1.23	0.12	0.86	0.27	8.56
MOL004226	24240-05-9	353.4	2.95	0	6	53.75	0.8	0.39	0.83	0.29	22.7
MOL004228	saulatine	396.47	3.25	0	6	42.74	0.55	-0.08	0.79	0.21	15.02
MOL004230	stylopine	323.37	3.2	0	5	48.25	0.93	0.52	0.85	0.27	9.57
MOL004231	Tetrahydrocorysamine	337.4	3.52	0	5	34.17	1.07	0.48	0.86	0.27	8.96
MOL004232	tetrahydroprotopapaverine	329.43	3.34	2	5	57.28	0.79	0.32	0.33	0.26	2.6
MOL004233	ST057701	341.44	3.28	1	5	31.87	1.2	0.62	0.56	0.18	-0.34
MOL004234	2,3,9,10-tetramethoxy-13-methyl-5,6-dihydroisoquinolino[2,1-b]isoquinolin-8-one	381.46	3.14	0	6	76.77	1.17	0.36	0.73	0.19	1.97
MOL000449	Stigmasterol	412.77	7.64	1	1	43.83	1.44	1	0.76	0.22	5.57
MOL000785	palmatine	352.44	3.65	0	4	64.6	1.33	0.37	0.65	0.13	2.25
MOL000787	Fumarine	353.4	2.95	0	6	59.26	0.56	-0.13	0.83	0.3	23.46
MOL000790	Isocorypalmine	341.44	3.35	1	5	35.77	0.85	0.43	0.59	0.21	2.47
MOL000791	bicuculline	367.38	2.83	0	7	69.67	0.72	0.02	0.88	0.33	15.83
MOL000793	C09367	325.39	3.08	1	5	47.54	1.2	0.7	0.69	0.25	5.17

## Sheet: Licorice
Mol ID	Molecule Name	MW	AlogP	Hdon	Hacc	OB%	Caco-2	BBB	DL	FASA	HL	HL
MOL001484	Inermine	284.28	2.44	1	5	75.18	0.89	0.4	0.54	0.3	11.72
MOL001792	DFV	256.27	2.57	2	4	32.76	0.51	-0.29	0.18	0.42	17.89
MOL000211	Mairin	456.78	6.52	2	3	55.38	0.73	0.22	0.78	0.26	8.87
MOL002311	Glycyrol	366.39	4.85	2	6	90.78	0.71	-0.2	0.67	0.28	9.85
MOL000239	Jaranol	314.31	2.09	2	6	50.83	0.61	-0.22	0.29	0.29	15.5
MOL002565	Medicarpin	270.3	2.66	1	4	49.22	1	0.53	0.34	0.31	8.46
MOL000359	sitosterol	414.79	8.08	1	1	36.91	1.32	0.87	0.75	0.22	5.37
MOL003656	Lupiwighteone	338.38	3.92	3	5	51.64	0.68	-0.23	0.37	0.36	15.63
MOL003896	7-Methoxy-2-methyl isoflavone	266.31	3.36	0	3	42.56	1.16	0.56	0.2	0.33	16.89
MOL000392	formononetin	268.28	2.58	1	4	69.67	0.78	0.02	0.21	0	17.04
MOL004805	(2S)-2-[4-hydroxy-3-(3-methylbut-2-enyl)phenyl]-8,8-dimethyl-2,3-dihydropyrano[2,3-f]chromen-4-one	390.51	5.48	1	4	31.79	1	0.25	0.72	0.35	14.82
MOL004806	euchrenone	406.56	6.35	1	4	30.29	1.09	0.39	0.57	0	15.89
MOL004808	glyasperin B	370.43	4.02	3	6	65.22	0.47	-0.09	0.44	0	16.1
MOL004810	glyasperin F	354.38	2.97	3	6	75.84	0.43	-0.15	0.54	0	15.64
MOL004811	Glyasperin C	356.45	4.73	3	5	45.56	0.71	0.07	0.4	0	3.13
MOL004814	Isotrifoliol	298.26	2.99	2	6	31.94	0.53	-0.25	0.42	0	7.91
MOL004815	(E)-1-(2,4-dihydroxyphenyl)-3-(2,2-dimethylchromen-6-yl)prop-2-en-1-one	322.38	3.96	2	4	39.62	0.66	-0.12	0.35	0	16.16
MOL004820	kanzonols W	336.36	3.63	2	5	50.48	0.63	0.04	0.52	0	0.15
MOL004828	Glepidotin A	338.38	3.9	3	5	44.72	0.79	0.06	0.35	0	16.09
MOL004829	Glepidotin B	340.4	3.88	3	5	64.46	0.46	-0.09	0.34	0	15.98
MOL004833	Phaseolinisoflavan	324.4	3.95	2	4	32.01	1.01	0.46	0.45	0	2.66
MOL004835	Glypallichalcone	284.33	3.4	1	4	61.6	0.76	0.23	0.19	0	17.01
MOL004838	8-(6-hydroxy-2-benzofuranyl)-2,2-dimethyl-5-chromenol	308.35	4.2	2	4	58.44	1	0.34	0.38	0.34	8.71
MOL004848	licochalcone G	354.43	4.35	3	5	49.25	0.64	-0.04	0.32	0.35	15.75
MOL004849	3-(2,4-dihydroxyphenyl)-8-(1,1-dimethylprop-2-enyl)-7-hydroxy-5-methoxy-coumarin	368.41	4.03	3	6	59.62	0.4	-0.23	0.43	0	0.69
MOL004855	Licoricone	382.44	4.16	2	6	63.58	0.53	-0.14	0.47	0	16.37
MOL004856	Gancaonin A	352.41	4.17	2	5	51.08	0.8	0.13	0.4	0	16.82
MOL004857	Gancaonin B	368.41	3.91	3	6	48.79	0.58	-0.1	0.45	0	16.49
MOL004863	3-(3,4-dihydroxyphenyl)-5,7-dihydroxy-8-(3-methylbut-2-enyl)chromone	354.38	3.65	4	6	66.37	0.52	-0.13	0.41	0	15.81
MOL004864	5,7-dihydroxy-3-(4-methoxyphenyl)-8-(3-methylbut-2-enyl)chromone	352.41	4.17	2	5	30.49	0.9	0.21	0.41	0	14.99
MOL004866	2-(3,4-dihydroxyphenyl)-5,7-dihydroxy-6-(3-methylbut-2-enyl)chromone	354.38	3.92	4	6	44.15	0.48	-0.28	0.41	0	16.77
MOL004879	Glycyrin	382.44	4.67	2	6	52.61	0.59	-0.13	0.47	0	1.31
MOL004882	Licocoumarone	340.4	4.98	3	5	33.21	0.84	0.06	0.36	0	9.66
MOL004883	Licoisoflavone	354.38	3.65	4	6	41.61	0.37	-0.27	0.42	0	16.09
MOL004884	Licoisoflavone B	352.36	2.85	3	6	38.93	0.46	-0.18	0.55	0	15.73
MOL004885	licoisoflavanone	354.38	2.97	3	6	52.47	0.39	-0.22	0.54	0	15.67
MOL004891	shinpterocarpin	322.38	3.46	1	4	80.3	1.1	0.68	0.73	0.32	6.5
MOL004907	Glyzaglabrin	298.26	2.1	2	6	61.07	0.34	-0.2	0.35	0	21.2
MOL004908	Glabridin	324.4	3.95	2	4	53.25	0.97	0.36	0.47	0	0.03
MOL004910	Glabranin	324.4	4.42	2	4	52.9	0.97	0.31	0.31	0	16.24
MOL004911	Glabrene	322.38	3.77	2	4	46.27	0.99	0.04	0.44	0	3.63
MOL004912	Glabrone	336.36	3.12	2	5	52.51	0.59	-0.11	0.5	0	16.09
MOL004913	1,3-dihydroxy-9-methoxy-6-benzofurano[3,2-c]chromenone	298.26	2.99	2	6	48.14	0.48	-0.19	0.43	0	8.87
MOL004915	Eurycarpin A	338.38	3.92	3	5	43.28	0.43	-0.06	0.37	0	17.1
MOL004941	(2R)-7-hydroxy-2-(4-hydroxyphenyl)chroman-4-one	256.27	2.57	2	4	71.12	0.41	-0.25	0.18	0	18.09
MOL004945	(2S)-7-hydroxy-2-(4-hydroxyphenyl)-8-(3-methylbut-2-enyl)chroman-4-one	324.4	4.42	2	4	36.57	0.72	-0.04	0.32	0	17.95
MOL004948	Isoglycyrol	366.39	4.36	1	6	44.7	0.91	0.05	0.84	0	6.69
MOL004957	HMO	268.28	2.58	1	4	38.37	0.79	0.25	0.21	0	16.56
MOL004959	1-Methoxyphaseollidin	354.43	4.25	2	5	69.98	1.01	0.48	0.64	0	9.53
MOL004966	3'-Hydroxy-4'-O-Methylglabridin	354.43	3.93	2	5	43.71	1	0.73	0.57	0	-0.61
MOL000497	licochalcone a	338.43	4.62	2	4	40.79	0.82	-0.21	0.29	0	16.2
MOL004974	3'-Methoxyglabridin	354.43	3.93	2	5	46.16	0.94	0.47	0.57	0	0.52
MOL004978	2-[(3R)-8,8-dimethyl-3,4-dihydro-2H-pyrano[6,5-f]chromen-3-yl]-5-methoxyphenol	338.43	4.2	1	4	36.21	1.12	0.61	0.52	0	-0.13
MOL004980	Inflacoumarin A	322.38	4.7	2	4	39.71	0.73	-0.24	0.33	0	2.31
MOL004985	icos-5-enoic acid	310.58	7.75	1	2	30.7	1.22	1.09	0.2	0	5.28
MOL004988	Kanzonol F	420.54	5.3	1	5	32.47	1.18	0.56	0.89	0.28	9.98
MOL004989	6-prenylated eriodictyol	356.4	3.89	4	6	39.22	0.4	-0.29	0.41	0	16.52
MOL004991	7-Acetoxy-2-methylisoflavone	294.32	3.15	0	4	38.92	0.74	0.16	0.26	0	17.49
MOL004996	gadelaidic acid	310.58	7.75	1	2	30.7	1.2	0.94	0.2	0	5.25
MOL000500	Vestitol	272.32	3.15	2	4	74.66	0.86	0.3	0.21	0	3
MOL005000	Gancaonin G	352.41	4.17	2	5	60.44	0.78	0.23	0.39	0	16.13
MOL005001	Gancaonin H	420.49	4.71	3	6	50.1	0.6	-0.14	0.78	0	16.64
MOL005003	Licoagrocarpin	338.43	4.51	1	4	58.81	1.23	0.61	0.58	0.27	9.45
MOL005007	Glyasperins M	368.41	3.22	2	6	72.67	0.49	-0.04	0.59	0	15.57
MOL005012	Licoagroisoflavone	336.36	3.48	2	5	57.28	0.71	0.09	0.49	0	19.64
MOL005016	Odoratin	314.31	2.3	2	6	49.95	0.42	-0.24	0.3	0	16.35
MOL005017	Phaseol	336.36	4.87	2	5	78.77	0.76	-0.06	0.58	0	9.64
MOL005018	Xambioona	388.49	4.68	0	4	54.85	1.09	0.52	0.87	0	14.5
MOL005020	dehydroglyasperins C	340.4	4.3	4	5	53.82	0.68	-0.12	0.37	0	2.75

## Sheet: Codonopsis pilosula
Mol ID	Molecule Name	MW	AlogP	Hdon	Hacc	OB%	Caco-2	BBB	DL	FASA	HL
MOL001006	poriferasta-7,22E-dien-3beta-ol	412.77	7.64	1	1	42.98	1.45	1.11	0.76	0.21	5.48
MOL002140	Perlolyrine	264.3	3.2	2	3	65.95	0.88	0.15	0.27	0.21	12.62
MOL002879	Diop	390.62	7.44	0	4	43.59	0.79	0.26	0.39	0.28	3.6
MOL003036	ZINC03978781	412.77	7.64	1	1	43.83	1.32	0.96	0.76	0	5.79
MOL000449	Stigmasterol	412.77	7.64	1	1	43.83	1.44	1	0.76	0.22	5.57
MOL003896	7-Methoxy-2-methyl isoflavone	266.31	3.36	0	3	42.56	1.16	0.56	0.2	0.33	16.89
MOL004355	Spinasterol	412.77	7.64	1	1	42.98	1.44	1.04	0.76	0.21	5.32
MOL005321	Frutinone A	264.24	2.7	0	4	65.9	0.89	0.46	0.34	0.47	19.1
MOL006554	Taraxerol	426.8	7.3	1	1	38.4	1.37	1.18	0.77	0.22	2.07
MOL006774	stigmast-7-enol	414.79	8.08	1	1	37.42	1.39	1.04	0.75	0.22	6.28
MOL007514	methyl icosa-11,14-dienoate	322.59	7.55	0	2	39.67	1.47	1.1	0.23	0.18	5.24
MOL008391	5alpha-Stigmastan-3,6-dione	428.77	6.66	0	2	33.12	0.9	0.47	0.79	0.25	5.19
MOL008397	Daturilin	436.64	4.34	0	4	50.37	0.61	0.06	0.77	0.32	5.73
MOL008400	glycitein	284.28	2.32	2	5	50.48	0.56	-0.29	0.24	0.3	16.32
MOL008407	(8S,9S,10R,13R,14S,17R)-17-[(E,2R,5S)-5-ethyl-6-methylhept-3-en-2-yl]-10,13-dimethyl-1,2,4,7,8,9,11,12,14,15,16,17-dodecahydrocyclopenta[a]phenanthren-3-one	410.75	7.31	0	1	45.4	1.49	1.26	0.76	0.24	5.65
MOL008411	11-Hydroxyrankinidine	356.46	1.04	2	6	40	0.29	-0.19	0.66	0.28	10.8

## Sheet: Poria cocos
Mol ID	Molecule Name	MW	AlogP	Hdon	Hacc	OB%	Caco-2	BBB	DL	FASA	HL
MOL000275	trametenolic acid	456.78	7.03	2	3	38.71	0.52	-0.14	0.8	0	7.78
MOL000282	ergosta-7,22E-dien-3beta-ol	398.74	7.18	1	1	43.51	1.32	0.91	0.72	0	5.11
MOL000283	Ergosterol peroxide	430.74	7.17	1	3	40.36	0.84	0.34	0.81	0	3.43
MOL000287	3beta-Hydroxy-24-methylene-8-lanostene-21-oic acid	470.81	7.33	2	3	38.7	0.61	-0.04	0.81	0	6.59
MOL000296	hederagenin	414.79	8.08	1	1	36.91	1.32	0.96	0.75	0	5.35
MOL000300	dehydroeburicoic acid	453.75	6.35	1	3	44.17	0.38	-0.16	0.83	0.04	7.04

## Sheet: Atractylodes macrocephala Koidz
Mol ID	Molecule Name	MW	AlogP	Hdon	Hacc	OB%	Caco-2	BBB	DL	FASA	HL
MOL000028	α-Amyrin	426.8	7.35	1	1	39.51	1.42	1.28	0.76	0	3.83
MOL000033	(3S,8S,9S,10R,13R,14S,17R)-10,13-dimethyl-17-[(2R,5S)-5-propan-2-yloctan-2-yl]-2,3,4,7,8,9,11,12,14,15,16,17-dodecahydro-1H-cyclopenta[a]phenanthren-3-ol	428.82	8.54	1	1	36.23	1.45	1.09	0.78	0	5.22
MOL000049	3β-acetoxyatractylone	274.39	3.39	0	3	54.07	1.13	1.08	0.22	0	-1.31
MOL000072	8β-ethoxy atractylenolide Ⅲ	276.41	3.68	0	3	35.95	1.08	1.12	0.21	0	8.34

## Sheet: Angelica sinensis
Mol ID	Molecule Name	MW	AlogP	Hdon	Hacc	OB%	Caco-2	BBB	DL	FASA	HL
MOL000358	beta-sitosterol	414.79	8.08	1	1	36.91	1.32	0.99	0.75	0.23	5.36
MOL000449	Stigmasterol	412.77	7.64	1	1	43.83	1.44	1	0.76	0.22	5.57

## Sheet: Astragalus membranaceus
Mol ID	Molecule Name	MW	AlogP	Hdon	Hacc	OB%	Caco-2	BBB	DL	FASA	HL
MOL000211	Mairin	456.78	6.52	2	3	55.38	0.73	0.22	0.78	0.26	8.87
MOL000239	Jaranol	314.31	2.09	2	6	50.83	0.61	-0.22	0.29	0.29	15.5
MOL000296	hederagenin	414.79	8.08	1	1	36.91	1.32	0.96	0.75	0	5.35
MOL000033	(3S,8S,9S,10R,13R,14S,17R)-10,13-dimethyl-17-[(2R,5S)-5-propan-2-yloctan-2-yl]-2,3,4,7,8,9,11,12,14,15,16,17-dodecahydro-1H-cyclopenta[a]phenanthren-3-ol	428.82	8.54	1	1	36.23	1.45	1.09	0.78	0	5.22
MOL000371	3,9-di-O-methylnissolin	314.36	2.89	0	5	53.74	1.18	0.63	0.48	0	9
MOL000378	7-O-methylisomucronulatol	316.38	3.38	1	5	74.69	1.08	0.84	0.3	0	2.98
MOL000380	(6aR,11aR)-9,10-dimethoxy-6a,11a-dihydro-6H-benzofurano[3,2-c]chromen-3-ol	300.33	2.64	1	5	64.26	0.93	0.55	0.42	0	8.49
MOL000387	Bifendate	418.38	2.56	0	10	31.1	0.15	-0.06	0.67	0	17.96
MOL000392	formononetin	268.28	2.58	1	4	69.67	0.78	0.02	0.21	0	17.04
MOL000398	isoflavanone	316.33	2.42	2	6	109.99	0.53	0.17	0.3	0	15.51
MOL000438	(3R)-3-(2-hydroxy-3,4-dimethoxyphenyl)chroman-7-ol	302.35	3.13	2	5	67.67	0.96	0.34	0.26	0	2.9
MOL000442	1,7-Dihydroxy-3,9-dimethoxy pterocarpene	314.31	3.11	2	6	39.05	0.89	-0.04	0.48	0	7.95

## Sheet: American ginseng
Mol ID	Molecule Name	MW	AlogP	Hdon	Hacc	OB%	Caco-2	BBB	DL	FASA	HL
MOL011442	(8S,9S,10R,13R,14S,17R)-17-[(1R,4R)-4-ethyl-1,5-dimethylhexyl]-10,13-dimethyl-1,2,8,9,11,12,14,15,16,17-decahydrocyclopenta[a]phenanthren-7-one	410.75	7.95	0	1	43.87	1.55	1.23	0.75	0.27	4.84
MOL000358	beta-sitosterol	414.79	8.08	1	1	36.91	1.32	0.99	0.75	0.23	5.36
MOL006774	stigmast-7-enol	414.79	8.08	1	1	37.42	1.39	1.04	0.75	0.22	6.28
MOL006980	papaverine	339.42	3.5	0	5	64.04	1.22	0.57	0.38	0.18	4.14
MOL008173	daucosterol_qt	414.79	8.08	1	1	36.91	1.33	0.85	0.75	0.23	5.6
MOL008397	Daturilin	436.64	4.34	0	4	50.37	0.61	0.06	0.77	0.32	5.73

## Sheet: Total
Mol ID	Molecule Name	MW	AlogP	Hdon	Hacc	OB%	Caco-2	BBB	DL	FASA	HL	归属中药
MOL000033	(3S,8S,9S,10R,13R,14S,17R)-10,13-dimethyl-17-[(2R,5S)-5-propan-2-yloctan-2-yl]-2,3,4,7,8,9,11,12,14,15,16,17-dodecahydro-1H-cyclopenta[a]phenanthren-3-ol	428.82	8.54	1	1	36.23	1.45	1.09	0.78	0	5.22	白术
MOL000049	3β-acetoxyatractylone	274.39	3.39	0	3	54.07	1.13	1.08	0.22	0	-1.31	白术
MOL000072	8β-ethoxy atractylenolide Ⅲ	276.41	3.68	0	3	35.95	1.08	1.12	0.21	0	8.34	白术
MOL000028	α-Amyrin	426.8	7.35	1	1	39.51	1.42	1.28	0.76	0	3.83	白术
MOL000358	beta-sitosterol	414.79	8.08	1	1	36.91	1.32	0.99	0.75	0.23	5.36	当归
MOL000449	Stigmasterol	412.77	7.64	1	1	43.83	1.44	1	0.76	0.22	5.57	当归
MOL008407	(8S,9S,10R,13R,14S,17R)-17-[(E,2R,5S)-5-ethyl-6-methylhept-3-en-2-yl]-10,13-dimethyl-1,2,4,7,8,9,11,12,14,15,16,17-dodecahydrocyclopenta[a]phenanthren-3-one	410.75	7.31	0	1	45.4	1.49	1.26	0.76	0.24	5.65	党参
MOL008411	11-Hydroxyrankinidine	356.46	1.04	2	6	40	0.29	-0.19	0.66	0.28	10.8	党参
MOL008391	5alpha-Stigmastan-3,6-dione	428.77	6.66	0	2	33.12	0.9	0.47	0.79	0.25	5.19	党参
MOL003896	7-Methoxy-2-methyl isoflavone	266.31	3.36	0	3	42.56	1.16	0.56	0.2	0.33	16.89	党参
MOL008397	Daturilin	436.64	4.34	0	4	50.37	0.61	0.06	0.77	0.32	5.73	党参
MOL002879	Diop	390.62	7.44	0	4	43.59	0.79	0.26	0.39	0.28	3.6	党参
MOL005321	Frutinone A	264.24	2.7	0	4	65.9	0.89	0.46	0.34	0.47	19.1	党参
MOL008400	glycitein	284.28	2.32	2	5	50.48	0.56	-0.29	0.24	0.3	16.32	党参
MOL007514	methyl icosa-11,14-dienoate	322.59	7.55	0	2	39.67	1.47	1.1	0.23	0.18	5.24	党参
MOL002140	Perlolyrine	264.3	3.2	2	3	65.95	0.88	0.15	0.27	0.21	12.62	党参
MOL001006	poriferasta-7,22E-dien-3beta-ol	412.77	7.64	1	1	42.98	1.45	1.11	0.76	0.21	5.48	党参
MOL004355	Spinasterol	412.77	7.64	1	1	42.98	1.44	1.04	0.76	0.21	5.32	党参
MOL006774	stigmast-7-enol	414.79	8.08	1	1	37.42	1.39	1.04	0.75	0.22	6.28	党参
MOL000449	Stigmasterol	412.77	7.64	1	1	43.83	1.44	1	0.76	0.22	5.57	党参
MOL006554	Taraxerol	426.8	7.3	1	1	38.4	1.37	1.18	0.77	0.22	2.07	党参
MOL003036	ZINC03978781	412.77	7.64	1	1	43.83	1.32	0.96	0.76	0	5.79	党参
MOL000287	3beta-Hydroxy-24-methylene-8-lanostene-21-oic acid	470.81	7.33	2	3	38.7	0.61	-0.04	0.81	0	6.59	茯苓
MOL000300	dehydroeburicoic acid	453.75	6.35	1	3	44.17	0.38	-0.16	0.83	0.04	7.04	茯苓
MOL000282	ergosta-7,22E-dien-3beta-ol	398.74	7.18	1	1	43.51	1.32	0.91	0.72	0	5.11	茯苓
MOL000283	Ergosterol peroxide	430.74	7.17	1	3	40.36	0.84	0.34	0.81	0	3.43	茯苓
MOL000296	hederagenin	414.79	8.08	1	1	36.91	1.32	0.96	0.75	0	5.35	茯苓
MOL000275	trametenolic acid	456.78	7.03	2	3	38.71	0.52	-0.14	0.8	0	7.78	茯苓
MOL004941	(2R)-7-hydroxy-2-(4-hydroxyphenyl)chroman-4-one	256.27	2.57	2	4	71.12	0.41	-0.25	0.18	0	18.09	甘草
MOL004805	(2S)-2-[4-hydroxy-3-(3-methylbut-2-enyl)phenyl]-8,8-dimethyl-2,3-dihydropyrano[2,3-f]chromen-4-one	390.51	5.48	1	4	31.79	1	0.25	0.72	0.35	14.82	甘草
MOL004945	(2S)-7-hydroxy-2-(4-hydroxyphenyl)-8-(3-methylbut-2-enyl)chroman-4-one	324.4	4.42	2	4	36.57	0.72	-0.04	0.32	0	17.95	甘草
MOL004815	(E)-1-(2,4-dihydroxyphenyl)-3-(2,2-dimethylchromen-6-yl)prop-2-en-1-one	322.38	3.96	2	4	39.62	0.66	-0.12	0.35	0	16.16	甘草
MOL004913	1,3-dihydroxy-9-methoxy-6-benzofurano[3,2-c]chromenone	298.26	2.99	2	6	48.14	0.48	-0.19	0.43	0	8.87	甘草
MOL004959	1-Methoxyphaseollidin	354.43	4.25	2	5	69.98	1.01	0.48	0.64	0	9.53	甘草
MOL004866	2-(3,4-dihydroxyphenyl)-5,7-dihydroxy-6-(3-methylbut-2-enyl)chromone	354.38	3.92	4	6	44.15	0.48	-0.28	0.41	0	16.77	甘草
MOL004978	2-[(3R)-8,8-dimethyl-3,4-dihydro-2H-pyrano[6,5-f]chromen-3-yl]-5-methoxyphenol	338.43	4.2	1	4	36.21	1.12	0.61	0.52	0	-0.13	甘草
MOL004849	3-(2,4-dihydroxyphenyl)-8-(1,1-dimethylprop-2-enyl)-7-hydroxy-5-methoxy-coumarin	368.41	4.03	3	6	59.62	0.4	-0.23	0.43	0	0.69	甘草
MOL004863	3-(3,4-dihydroxyphenyl)-5,7-dihydroxy-8-(3-methylbut-2-enyl)chromone	354.38	3.65	4	6	66.37	0.52	-0.13	0.41	0	15.81	甘草
MOL004966	3'-Hydroxy-4'-O-Methylglabridin	354.43	3.93	2	5	43.71	1	0.73	0.57	0	-0.61	甘草
MOL004974	3'-Methoxyglabridin	354.43	3.93	2	5	46.16	0.94	0.47	0.57	0	0.52	甘草
MOL004864	5,7-dihydroxy-3-(4-methoxyphenyl)-8-(3-methylbut-2-enyl)chromone	352.41	4.17	2	5	30.49	0.9	0.21	0.41	0	14.99	甘草
MOL004989	6-prenylated eriodictyol	356.4	3.89	4	6	39.22	0.4	-0.29	0.41	0	16.52	甘草
MOL004991	7-Acetoxy-2-methylisoflavone	294.32	3.15	0	4	38.92	0.74	0.16	0.26	0	17.49	甘草
MOL003896	7-Methoxy-2-methyl isoflavone	266.31	3.36	0	3	42.56	1.16	0.56	0.2	0.33	16.89	甘草
MOL004838	8-(6-hydroxy-2-benzofuranyl)-2,2-dimethyl-5-chromenol	308.35	4.2	2	4	58.44	1	0.34	0.38	0.34	8.71	甘草
MOL005020	dehydroglyasperins C	340.4	4.3	4	5	53.82	0.68	-0.12	0.37	0	2.75	甘草
MOL001792	DFV	256.27	2.57	2	4	32.76	0.51	-0.29	0.18	0.42	17.89	甘草
MOL004806	euchrenone	406.56	6.35	1	4	30.29	1.09	0.39	0.57	0	15.89	甘草
MOL004915	Eurycarpin A	338.38	3.92	3	5	43.28	0.43	-0.06	0.37	0	17.1	甘草
MOL000392	formononetin	268.28	2.58	1	4	69.67	0.78	0.02	0.21	0	17.04	甘草
MOL004996	gadelaidic acid	310.58	7.75	1	2	30.7	1.2	0.94	0.2	0	5.25	甘草
MOL004856	Gancaonin A	352.41	4.17	2	5	51.08	0.8	0.13	0.4	0	16.82	甘草
MOL004857	Gancaonin B	368.41	3.91	3	6	48.79	0.58	-0.1	0.45	0	16.49	甘草
MOL005000	Gancaonin G	352.41	4.17	2	5	60.44	0.78	0.23	0.39	0	16.13	甘草
MOL005001	Gancaonin H	420.49	4.71	3	6	50.1	0.6	-0.14	0.78	0	16.64	甘草
MOL004910	Glabranin	324.4	4.42	2	4	52.9	0.97	0.31	0.31	0	16.24	甘草
MOL004911	Glabrene	322.38	3.77	2	4	46.27	0.99	0.04	0.44	0	3.63	甘草
MOL004908	Glabridin	324.4	3.95	2	4	53.25	0.97	0.36	0.47	0	0.03	甘草
MOL004912	Glabrone	336.36	3.12	2	5	52.51	0.59	-0.11	0.5	0	16.09	甘草
MOL004828	Glepidotin A	338.38	3.9	3	5	44.72	0.79	0.06	0.35	0	16.09	甘草
MOL004829	Glepidotin B	340.4	3.88	3	5	64.46	0.46	-0.09	0.34	0	15.98	甘草
MOL004808	glyasperin B	370.43	4.02	3	6	65.22	0.47	-0.09	0.44	0	16.1	甘草
MOL004811	Glyasperin C	356.45	4.73	3	5	45.56	0.71	0.07	0.4	0	3.13	甘草
MOL004810	glyasperin F	354.38	2.97	3	6	75.84	0.43	-0.15	0.54	0	15.64	甘草
MOL005007	Glyasperins M	368.41	3.22	2	6	72.67	0.49	-0.04	0.59	0	15.57	甘草
MOL004879	Glycyrin	382.44	4.67	2	6	52.61	0.59	-0.13	0.47	0	1.31	甘草
MOL002311	Glycyrol	366.39	4.85	2	6	90.78	0.71	-0.2	0.67	0.28	9.85	甘草
MOL004835	Glypallichalcone	284.33	3.4	1	4	61.6	0.76	0.23	0.19	0	17.01	甘草
MOL004907	Glyzaglabrin	298.26	2.1	2	6	61.07	0.34	-0.2	0.35	0	21.2	甘草
MOL004957	HMO	268.28	2.58	1	4	38.37	0.79	0.25	0.21	0	16.56	甘草
MOL004985	icos-5-enoic acid	310.58	7.75	1	2	30.7	1.22	1.09	0.2	0	5.28	甘草
MOL001484	Inermine	284.28	2.44	1	5	75.18	0.89	0.4	0.54	0.3	11.72	甘草
MOL004980	Inflacoumarin A	322.38	4.7	2	4	39.71	0.73	-0.24	0.33	0	2.31	甘草
MOL004948	Isoglycyrol	366.39	4.36	1	6	44.7	0.91	0.05	0.84	0	6.69	甘草
MOL004814	Isotrifoliol	298.26	2.99	2	6	31.94	0.53	-0.25	0.42	0	7.91	甘草
MOL000239	Jaranol	314.31	2.09	2	6	50.83	0.61	-0.22	0.29	0.29	15.5	甘草
MOL004988	Kanzonol F	420.54	5.3	1	5	32.47	1.18	0.56	0.89	0.28	9.98	甘草
MOL004820	kanzonols W	336.36	3.63	2	5	50.48	0.63	0.04	0.52	0	0.15	甘草
MOL005003	Licoagrocarpin	338.43	4.51	1	4	58.81	1.23	0.61	0.58	0.27	9.45	甘草
MOL005012	Licoagroisoflavone	336.36	3.48	2	5	57.28	0.71	0.09	0.49	0	19.64	甘草
MOL000497	licochalcone a	338.43	4.62	2	4	40.79	0.82	-0.21	0.29	0	16.2	甘草
MOL004848	licochalcone G	354.43	4.35	3	5	49.25	0.64	-0.04	0.32	0.35	15.75	甘草
MOL004882	Licocoumarone	340.4	4.98	3	5	33.21	0.84	0.06	0.36	0	9.66	甘草
MOL004885	licoisoflavanone	354.38	2.97	3	6	52.47	0.39	-0.22	0.54	0	15.67	甘草
MOL004883	Licoisoflavone	354.38	3.65	4	6	41.61	0.37	-0.27	0.42	0	16.09	甘草
MOL004884	Licoisoflavone B	352.36	2.85	3	6	38.93	0.46	-0.18	0.55	0	15.73	甘草
MOL004855	Licoricone	382.44	4.16	2	6	63.58	0.53	-0.14	0.47	0	16.37	甘草
MOL003656	Lupiwighteone	338.38	3.92	3	5	51.64	0.68	-0.23	0.37	0.36	15.63	甘草
MOL000211	Mairin	456.78	6.52	2	3	55.38	0.73	0.22	0.78	0.26	8.87	甘草
MOL002565	Medicarpin	270.3	2.66	1	4	49.22	1	0.53	0.34	0.31	8.46	甘草
MOL005016	Odoratin	314.31	2.3	2	6	49.95	0.42	-0.24	0.3	0	16.35	甘草
MOL005017	Phaseol	336.36	4.87	2	5	78.77	0.76	-0.06	0.58	0	9.64	甘草
MOL004833	Phaseolinisoflavan	324.4	3.95	2	4	32.01	1.01	0.46	0.45	0	2.66	甘草
MOL004891	shinpterocarpin	322.38	3.46	1	4	80.3	1.1	0.68	0.73	0.32	6.5	甘草
MOL000359	sitosterol	414.79	8.08	1	1	36.91	1.32	0.87	0.75	0.22	5.37	甘草
MOL000500	Vestitol	272.32	3.15	2	4	74.66	0.86	0.3	0.21	0	3	甘草
MOL005018	Xambioona	388.49	4.68	0	4	54.85	1.09	0.52	0.87	0	14.5	甘草
MOL000438	(3R)-3-(2-hydroxy-3,4-dimethoxyphenyl)chroman-7-ol	302.35	3.13	2	5	67.67	0.96	0.34	0.26	0	2.9	黄芪
MOL000033	(3S,8S,9S,10R,13R,14S,17R)-10,13-dimethyl-17-[(2R,5S)-5-propan-2-yloctan-2-yl]-2,3,4,7,8,9,11,12,14,15,16,17-dodecahydro-1H-cyclopenta[a]phenanthren-3-ol	428.82	8.54	1	1	36.23	1.45	1.09	0.78	0	5.22	黄芪
MOL000380	(6aR,11aR)-9,10-dimethoxy-6a,11a-dihydro-6H-benzofurano[3,2-c]chromen-3-ol	300.33	2.64	1	5	64.26	0.93	0.55	0.42	0	8.49	黄芪
MOL000442	1,7-Dihydroxy-3,9-dimethoxy pterocarpene	314.31	3.11	2	6	39.05	0.89	-0.04	0.48	0	7.95	黄芪
MOL000371	3,9-di-O-methylnissolin	314.36	2.89	0	5	53.74	1.18	0.63	0.48	0	9	黄芪
MOL000378	7-O-methylisomucronulatol	316.38	3.38	1	5	74.69	1.08	0.84	0.3	0	2.98	黄芪
MOL000387	Bifendate	418.38	2.56	0	10	31.1	0.15	-0.06	0.67	0	17.96	黄芪
MOL000392	formononetin	268.28	2.58	1	4	69.67	0.78	0.02	0.21	0	17.04	黄芪
MOL000296	hederagenin	414.79	8.08	1	1	36.91	1.32	0.96	0.75	0	5.35	黄芪
MOL000398	isoflavanone	316.33	2.42	2	6	109.99	0.53	0.17	0.3	0	15.51	黄芪
MOL000239	Jaranol	314.31	2.09	2	6	50.83	0.61	-0.22	0.29	0.29	15.5	黄芪
MOL000211	Mairin	456.78	6.52	2	3	55.38	0.73	0.22	0.78	0.26	8.87	黄芪
MOL011442	(8S,9S,10R,13R,14S,17R)-17-[(1R,4R)-4-ethyl-1,5-dimethylhexyl]-10,13-dimethyl-1,2,8,9,11,12,14,15,16,17-decahydrocyclopenta[a]phenanthren-7-one	410.75	7.95	0	1	43.87	1.55	1.23	0.75	0.27	4.84	西洋参
MOL000358	beta-sitosterol	414.79	8.08	1	1	36.91	1.32	0.99	0.75	0.23	5.36	西洋参
MOL008397	Daturilin	436.64	4.34	0	4	50.37	0.61	0.06	0.77	0.32	5.73	西洋参
MOL008173	daucosterol_qt	414.79	8.08	1	1	36.91	1.33	0.85	0.75	0.23	5.6	西洋参
MOL006980	papaverine	339.42	3.5	0	5	64.04	1.22	0.57	0.38	0.18	4.14	西洋参
MOL006774	stigmast-7-enol	414.79	8.08	1	1	37.42	1.39	1.04	0.75	0.22	6.28	西洋参
MOL004190	(-)-alpha-N-methylcanadine	354.46	3.49	0	4	45.06	1.15	0.45	0.8	0.19	5.78	延胡索
MOL004210	(1S,8'R)-6,7-dimethoxy-2-methylspiro[3,4-dihydroisoquinoline-1,7'-6,8-dihydrocyclopenta[g][1,3]benzodioxole]-8'-ol	369.45	2.75	1	6	43.95	0.62	0.22	0.72	0.21	10.89	延胡索
MOL002903	(R)-Canadine	339.42	3.4	0	5	55.37	1.04	0.57	0.77	0.2	6.41	延胡索
MOL000217	(S)-Scoulerine	327.41	3.1	2	5	32.28	0.89	0.34	0.54	0.2	1.69	延胡索
MOL004209	13-methyldehydrocorydalmine	352.44	3.88	1	4	35.94	1.15	0.2	0.63	0.16	1.68	延胡索
MOL004216	13-methylpalmatrubine	352.44	3.88	1	4	40.97	1.09	0.23	0.63	0.17	1.53	延胡索
MOL004198	18797-79-0	367.43	2.73	1	6	46.06	0.72	0.19	0.85	0.26	7.66	延胡索
MOL004234	2,3,9,10-tetramethoxy-13-methyl-5,6-dihydroisoquinolino[2,1-b]isoquinolin-8-one	381.46	3.14	0	6	76.77	1.17	0.36	0.73	0.19	1.97	延胡索
MOL004226	24240-05-9	353.4	2.95	0	6	53.75	0.8	0.39	0.83	0.29	22.7	延胡索
MOL001454	berberine	336.39	3.45	0	4	36.86	1.24	0.57	0.78	0.19	6.57	延胡索
MOL000791	bicuculline	367.38	2.83	0	7	69.67	0.72	0.02	0.88	0.33	15.83	延胡索
MOL000793	C09367	325.39	3.08	1	5	47.54	1.2	0.7	0.69	0.25	5.17	延胡索
MOL004191	Capaurine	371.47	3.33	1	6	62.91	0.86	0.51	0.69	0.16	2.74	延胡索
MOL002670	Cavidine	353.45	3.72	0	5	35.64	1.08	0.63	0.81	0	5.78	延胡索
MOL004193	Clarkeanidine	327.41	3.1	2	5	86.65	0.86	0.42	0.54	0.21	2.74	延胡索
MOL001458	coptisine	320.34	3.25	0	4	30.67	1.21	0.32	0.86	0.26	9.33	延胡索
MOL004195	CORYDALINE	369.5	3.92	0	5	65.84	1.23	0.9	0.68	0.14	1.77	延胡索
MOL004196	Corydalmine	340.45	4.68	1	4	52.5	1.21	0.57	0.59	0.23	2.1	延胡索
MOL004197	Corydine	341.44	3.28	1	5	37.16	1.29	0.79	0.55	0.22	2.25	延胡索
MOL004199	Corynoloxine	365.41	3.16	0	6	38.12	0.62	0.25	0.6	0.29	7.97	延胡索
MOL001460	Cryptopin	369.45	3.15	0	6	78.74	0.79	0.41	0.72	0.21	21.25	延胡索
MOL004202	dehydrocavidine	351.43	3.33	0	5	38.99	1.21	0.62	0.81	0.25	6.05	延胡索
MOL004203	Dehydrocorybulbine	352.44	3.88	1	4	46.97	1.32	0.49	0.63	0.15	1.06	延胡索
MOL004204	dehydrocorydaline	366.47	4.13	0	4	41.98	1.35	0.48	0.68	0.13	1.67	延胡索
MOL004205	Dehydrocorydalmine	338.41	3.4	1	4	43.9	1.2	0.31	0.59	0.16	1.94	延胡索
MOL004208	demethylcorydalmatine	327.41	3.1	2	5	38.99	0.85	0.46	0.54	0.23	2.03	延胡索
MOL001461	Dihydrochelerythrine	349.41	3.91	0	5	32.73	1.13	0.61	0.81	0.26	5.6	延胡索
MOL001463	Dihydrosanguinarine	333.36	3.71	0	5	59.31	1	0.49	0.86	0.31	7.46	延胡索
MOL000787	Fumarine	353.4	2.95	0	6	59.26	0.56	-0.13	0.83	0.3	23.46	延胡索
MOL004071	Hyndarin	355.47	3.6	0	5	73.94	1	0.62	0.64	0	2.42	延胡索
MOL004214	isocorybulbine	368.51	5.14	1	4	40.18	1.18	0.69	0.66	0.21	2.26	延胡索
MOL000790	Isocorypalmine	341.44	3.35	1	5	35.77	0.85	0.43	0.59	0.21	2.47	延胡索
MOL004763	Izoteolin	327.41	3.03	2	5	39.53	0.84	0.37	0.51	0.23	0.02	延胡索
MOL004215	leonticine	327.46	3.91	1	4	45.79	1.21	0.7	0.26	0.25	5.4	延胡索
MOL004200	methyl-[2-(3,4,6,7-tetramethoxy-1-phenanthryl)ethyl]amine	355.47	3.44	1	5	61.15	1.06	0.19	0.44	0.22	2.01	延胡索
MOL004220	N-methyllaurotetanine	341.44	3.28	1	5	41.62	0.84	0.32	0.56	0.21	0.14	延胡索
MOL004221	norglaucing	341.44	3	1	5	30.35	0.95	0.37	0.56	0.15	1.27	延胡索
MOL000785	palmatine	352.44	3.65	0	4	64.6	1.33	0.37	0.65	0.13	2.25	延胡索
MOL004224	pontevedrine	381.41	2.63	0	7	30.28	0.64	-0.22	0.71	0.24	13.26	延胡索
MOL004225	pseudocoptisine	320.34	3.25	0	4	38.97	1.23	0.12	0.86	0.27	8.56	延胡索
MOL001474	sanguinarine	332.35	3.47	0	4	37.81	1.26	0.15	0.86	0.3	7.84	延胡索
MOL004228	saulatine	396.47	3.25	0	6	42.74	0.55	-0.08	0.79	0.21	15.02	延胡索
MOL000359	sitosterol	414.79	8.08	1	1	36.91	1.32	0.87	0.75	0.22	5.37	延胡索
MOL004233	ST057701	341.44	3.28	1	5	31.87	1.2	0.62	0.56	0.18	-0.34	延胡索
MOL000449	Stigmasterol	412.77	7.64	1	1	43.83	1.44	1	0.76	0.22	5.57	延胡索
MOL004230	stylopine	323.37	3.2	0	5	48.25	0.93	0.52	0.85	0.27	9.57	延胡索
MOL004231	Tetrahydrocorysamine	337.4	3.52	0	5	34.17	1.07	0.48	0.86	0.27	8.96	延胡索
MOL004232	tetrahydroprotopapaverine	329.43	3.34	2	5	57.28	0.79	0.32	0.33	0.26	2.6	延胡索

## Sheet: Total(eliminate the overlaps)
Mol ID	Molecule Name	MW	AlogP	Hdon	Hacc	OB%	Caco-2	BBB	DL	FASA	HL	herb
MOL000033	(3S,8S,9S,10R,13R,14S,17R)-10,13-dimethyl-17-[(2R,5S)-5-propan-2-yloctan-2-yl]-2,3,4,7,8,9,11,12,14,15,16,17-dodecahydro-1H-cyclopenta[a]phenanthren-3-ol	428.82	8.54	1	1	36.23	1.45	1.09	0.78	0	5.22	Atractylodes macrocephala Koidz/Astragalus membranaceus
MOL000049	3β-acetoxyatractylone	274.39	3.39	0	3	54.07	1.13	1.08	0.22	0	-1.31	Atractylodes macrocephala Koidz
MOL000072	8β-ethoxy atractylenolide Ⅲ	276.41	3.68	0	3	35.95	1.08	1.12	0.21	0	8.34	Atractylodes macrocephala Koidz
MOL000028	α-Amyrin	426.8	7.35	1	1	39.51	1.42	1.28	0.76	0	3.83	Atractylodes macrocephala Koidz
MOL008407	(8S,9S,10R,13R,14S,17R)-17-[(E,2R,5S)-5-ethyl-6-methylhept-3-en-2-yl]-10,13-dimethyl-1,2,4,7,8,9,11,12,14,15,16,17-dodecahydrocyclopenta[a]phenanthren-3-one	410.75	7.31	0	1	45.4	1.49	1.26	0.76	0.24	5.65	Codonopsis pilosula
MOL008411	11-Hydroxyrankinidine	356.46	1.04	2	6	40	0.29	-0.19	0.66	0.28	10.8	Codonopsis pilosula
MOL008391	5alpha-Stigmastan-3,6-dione	428.77	6.66	0	2	33.12	0.9	0.47	0.79	0.25	5.19	Codonopsis pilosula
MOL003896	7-Methoxy-2-methyl isoflavone	266.31	3.36	0	3	42.56	1.16	0.56	0.2	0.33	16.89	Codonopsis pilosula/Licorice
MOL002879	Diop	390.62	7.44	0	4	43.59	0.79	0.26	0.39	0.28	3.6	Codonopsis pilosula
MOL005321	Frutinone A	264.24	2.7	0	4	65.9	0.89	0.46	0.34	0.47	19.1	Codonopsis pilosula
MOL008400	glycitein	284.28	2.32	2	5	50.48	0.56	-0.29	0.24	0.3	16.32	Codonopsis pilosula
MOL007514	methyl icosa-11,14-dienoate	322.59	7.55	0	2	39.67	1.47	1.1	0.23	0.18	5.24	Codonopsis pilosula
MOL002140	Perlolyrine	264.3	3.2	2	3	65.95	0.88	0.15	0.27	0.21	12.62	Codonopsis pilosula
MOL001006	poriferasta-7,22E-dien-3beta-ol	412.77	7.64	1	1	42.98	1.45	1.11	0.76	0.21	5.48	Codonopsis pilosula
MOL004355	Spinasterol	412.77	7.64	1	1	42.98	1.44	1.04	0.76	0.21	5.32	Codonopsis pilosula
MOL006774	stigmast-7-enol	414.79	8.08	1	1	37.42	1.39	1.04	0.75	0.22	6.28	Codonopsis pilosula/American ginseng
MOL006554	Taraxerol	426.8	7.3	1	1	38.4	1.37	1.18	0.77	0.22	2.07	Codonopsis pilosula
MOL003036	ZINC03978781	412.77	7.64	1	1	43.83	1.32	0.96	0.76	0	5.79	Codonopsis pilosula
MOL000287	3beta-Hydroxy-24-methylene-8-lanostene-21-oic acid	470.81	7.33	2	3	38.7	0.61	-0.04	0.81	0	6.59	Poria cocos
MOL000300	dehydroeburicoic acid	453.75	6.35	1	3	44.17	0.38	-0.16	0.83	0.04	7.04	Poria cocos
MOL000282	ergosta-7,22E-dien-3beta-ol	398.74	7.18	1	1	43.51	1.32	0.91	0.72	0	5.11	Poria cocos
MOL000283	Ergosterol peroxide	430.74	7.17	1	3	40.36	0.84	0.34	0.81	0	3.43	Poria cocos
MOL000296	hederagenin	414.79	8.08	1	1	36.91	1.32	0.96	0.75	0	5.35	Poria cocos
MOL000275	trametenolic acid	456.78	7.03	2	3	38.71	0.52	-0.14	0.8	0	7.78	Poria cocos
MOL004941	(2R)-7-hydroxy-2-(4-hydroxyphenyl)chroman-4-one	256.27	2.57	2	4	71.12	0.41	-0.25	0.18	0	18.09	Licorice
MOL004805	(2S)-2-[4-hydroxy-3-(3-methylbut-2-enyl)phenyl]-8,8-dimethyl-2,3-dihydropyrano[2,3-f]chromen-4-one	390.51	5.48	1	4	31.79	1	0.25	0.72	0.35	14.82	Licorice
MOL004945	(2S)-7-hydroxy-2-(4-hydroxyphenyl)-8-(3-methylbut-2-enyl)chroman-4-one	324.4	4.42	2	4	36.57	0.72	-0.04	0.32	0	17.95	Licorice
MOL004815	(E)-1-(2,4-dihydroxyphenyl)-3-(2,2-dimethylchromen-6-yl)prop-2-en-1-one	322.38	3.96	2	4	39.62	0.66	-0.12	0.35	0	16.16	Licorice
MOL004913	1,3-dihydroxy-9-methoxy-6-benzofurano[3,2-c]chromenone	298.26	2.99	2	6	48.14	0.48	-0.19	0.43	0	8.87	Licorice
MOL004959	1-Methoxyphaseollidin	354.43	4.25	2	5	69.98	1.01	0.48	0.64	0	9.53	Licorice
MOL004866	2-(3,4-dihydroxyphenyl)-5,7-dihydroxy-6-(3-methylbut-2-enyl)chromone	354.38	3.92	4	6	44.15	0.48	-0.28	0.41	0	16.77	Licorice
MOL004978	2-[(3R)-8,8-dimethyl-3,4-dihydro-2H-pyrano[6,5-f]chromen-3-yl]-5-methoxyphenol	338.43	4.2	1	4	36.21	1.12	0.61	0.52	0	-0.13	Licorice
MOL004849	3-(2,4-dihydroxyphenyl)-8-(1,1-dimethylprop-2-enyl)-7-hydroxy-5-methoxy-coumarin	368.41	4.03	3	6	59.62	0.4	-0.23	0.43	0	0.69	Licorice
MOL004863	3-(3,4-dihydroxyphenyl)-5,7-dihydroxy-8-(3-methylbut-2-enyl)chromone	354.38	3.65	4	6	66.37	0.52	-0.13	0.41	0	15.81	Licorice
MOL004966	3'-Hydroxy-4'-O-Methylglabridin	354.43	3.93	2	5	43.71	1	0.73	0.57	0	-0.61	Licorice
MOL004974	3'-Methoxyglabridin	354.43	3.93	2	5	46.16	0.94	0.47	0.57	0	0.52	Licorice
MOL004864	5,7-dihydroxy-3-(4-methoxyphenyl)-8-(3-methylbut-2-enyl)chromone	352.41	4.17	2	5	30.49	0.9	0.21	0.41	0	14.99	Licorice
MOL004989	6-prenylated eriodictyol	356.4	3.89	4	6	39.22	0.4	-0.29	0.41	0	16.52	Licorice
MOL004991	7-Acetoxy-2-methylisoflavone	294.32	3.15	0	4	38.92	0.74	0.16	0.26	0	17.49	Licorice
MOL004838	8-(6-hydroxy-2-benzofuranyl)-2,2-dimethyl-5-chromenol	308.35	4.2	2	4	58.44	1	0.34	0.38	0.34	8.71	Licorice
MOL005020	dehydroglyasperins C	340.4	4.3	4	5	53.82	0.68	-0.12	0.37	0	2.75	Licorice
MOL001792	DFV	256.27	2.57	2	4	32.76	0.51	-0.29	0.18	0.42	17.89	Licorice
MOL004806	euchrenone	406.56	6.35	1	4	30.29	1.09	0.39	0.57	0	15.89	Licorice
MOL004915	Eurycarpin A	338.38	3.92	3	5	43.28	0.43	-0.06	0.37	0	17.1	Licorice
MOL000392	formononetin	268.28	2.58	1	4	69.67	0.78	0.02	0.21	0	17.04	Licorice
MOL004996	gadelaidic acid	310.58	7.75	1	2	30.7	1.2	0.94	0.2	0	5.25	Licorice
MOL004856	Gancaonin A	352.41	4.17	2	5	51.08	0.8	0.13	0.4	0	16.82	Licorice
MOL004857	Gancaonin B	368.41	3.91	3	6	48.79	0.58	-0.1	0.45	0	16.49	Licorice
MOL005000	Gancaonin G	352.41	4.17	2	5	60.44	0.78	0.23	0.39	0	16.13	Licorice
MOL005001	Gancaonin H	420.49	4.71	3	6	50.1	0.6	-0.14	0.78	0	16.64	Licorice
MOL004910	Glabranin	324.4	4.42	2	4	52.9	0.97	0.31	0.31	0	16.24	Licorice
MOL004911	Glabrene	322.38	3.77	2	4	46.27	0.99	0.04	0.44	0	3.63	Licorice
MOL004908	Glabridin	324.4	3.95	2	4	53.25	0.97	0.36	0.47	0	0.03	Licorice
MOL004912	Glabrone	336.36	3.12	2	5	52.51	0.59	-0.11	0.5	0	16.09	Licorice
MOL004828	Glepidotin A	338.38	3.9	3	5	44.72	0.79	0.06	0.35	0	16.09	Licorice
MOL004829	Glepidotin B	340.4	3.88	3	5	64.46	0.46	-0.09	0.34	0	15.98	Licorice
MOL004808	glyasperin B	370.43	4.02	3	6	65.22	0.47	-0.09	0.44	0	16.1	Licorice
MOL004811	Glyasperin C	356.45	4.73	3	5	45.56	0.71	0.07	0.4	0	3.13	Licorice
MOL004810	glyasperin F	354.38	2.97	3	6	75.84	0.43	-0.15	0.54	0	15.64	Licorice
MOL005007	Glyasperins M	368.41	3.22	2	6	72.67	0.49	-0.04	0.59	0	15.57	Licorice
MOL004879	Glycyrin	382.44	4.67	2	6	52.61	0.59	-0.13	0.47	0	1.31	Licorice
MOL002311	Glycyrol	366.39	4.85	2	6	90.78	0.71	-0.2	0.67	0.28	9.85	Licorice
MOL004835	Glypallichalcone	284.33	3.4	1	4	61.6	0.76	0.23	0.19	0	17.01	Licorice
MOL004907	Glyzaglabrin	298.26	2.1	2	6	61.07	0.34	-0.2	0.35	0	21.2	Licorice
MOL004957	HMO	268.28	2.58	1	4	38.37	0.79	0.25	0.21	0	16.56	Licorice
MOL004985	icos-5-enoic acid	310.58	7.75	1	2	30.7	1.22	1.09	0.2	0	5.28	Licorice
MOL001484	Inermine	284.28	2.44	1	5	75.18	0.89	0.4	0.54	0.3	11.72	Licorice
MOL004980	Inflacoumarin A	322.38	4.7	2	4	39.71	0.73	-0.24	0.33	0	2.31	Licorice
MOL004948	Isoglycyrol	366.39	4.36	1	6	44.7	0.91	0.05	0.84	0	6.69	Licorice
MOL004814	Isotrifoliol	298.26	2.99	2	6	31.94	0.53	-0.25	0.42	0	7.91	Licorice
MOL000239	Jaranol	314.31	2.09	2	6	50.83	0.61	-0.22	0.29	0.29	15.5	Licorice
MOL004988	Kanzonol F	420.54	5.3	1	5	32.47	1.18	0.56	0.89	0.28	9.98	Licorice
MOL004820	kanzonols W	336.36	3.63	2	5	50.48	0.63	0.04	0.52	0	0.15	Licorice
MOL005003	Licoagrocarpin	338.43	4.51	1	4	58.81	1.23	0.61	0.58	0.27	9.45	Licorice
MOL005012	Licoagroisoflavone	336.36	3.48	2	5	57.28	0.71	0.09	0.49	0	19.64	Licorice
MOL000497	licochalcone a	338.43	4.62	2	4	40.79	0.82	-0.21	0.29	0	16.2	Licorice
MOL004848	licochalcone G	354.43	4.35	3	5	49.25	0.64	-0.04	0.32	0.35	15.75	Licorice
MOL004882	Licocoumarone	340.4	4.98	3	5	33.21	0.84	0.06	0.36	0	9.66	Licorice
MOL004885	licoisoflavanone	354.38	2.97	3	6	52.47	0.39	-0.22	0.54	0	15.67	Licorice
MOL004883	Licoisoflavone	354.38	3.65	4	6	41.61	0.37	-0.27	0.42	0	16.09	Licorice
MOL004884	Licoisoflavone B	352.36	2.85	3	6	38.93	0.46	-0.18	0.55	0	15.73	Licorice
MOL004855	Licoricone	382.44	4.16	2	6	63.58	0.53	-0.14	0.47	0	16.37	Licorice
MOL003656	Lupiwighteone	338.38	3.92	3	5	51.64	0.68	-0.23	0.37	0.36	15.63	Licorice
MOL000211	Mairin	456.78	6.52	2	3	55.38	0.73	0.22	0.78	0.26	8.87	Licorice
MOL002565	Medicarpin	270.3	2.66	1	4	49.22	1	0.53	0.34	0.31	8.46	Licorice
MOL005016	Odoratin	314.31	2.3	2	6	49.95	0.42	-0.24	0.3	0	16.35	Licorice
MOL005017	Phaseol	336.36	4.87	2	5	78.77	0.76	-0.06	0.58	0	9.64	Licorice
MOL004833	Phaseolinisoflavan	324.4	3.95	2	4	32.01	1.01	0.46	0.45	0	2.66	Licorice
MOL004891	shinpterocarpin	322.38	3.46	1	4	80.3	1.1	0.68	0.73	0.32	6.5	Licorice
MOL000500	Vestitol	272.32	3.15	2	4	74.66	0.86	0.3	0.21	0	3	Licorice
MOL005018	Xambioona	388.49	4.68	0	4	54.85	1.09	0.52	0.87	0	14.5	Licorice
MOL000438	(3R)-3-(2-hydroxy-3,4-dimethoxyphenyl)chroman-7-ol	302.35	3.13	2	5	67.67	0.96	0.34	0.26	0	2.9	Astragalus membranaceus
MOL000380	(6aR,11aR)-9,10-dimethoxy-6a,11a-dihydro-6H-benzofurano[3,2-c]chromen-3-ol	300.33	2.64	1	5	64.26	0.93	0.55	0.42	0	8.49	Astragalus membranaceus
MOL000442	1,7-Dihydroxy-3,9-dimethoxy pterocarpene	314.31	3.11	2	6	39.05	0.89	-0.04	0.48	0	7.95	Astragalus membranaceus
MOL000371	3,9-di-O-methylnissolin	314.36	2.89	0	5	53.74	1.18	0.63	0.48	0	9	Astragalus membranaceus
MOL000378	7-O-methylisomucronulatol	316.38	3.38	1	5	74.69	1.08	0.84	0.3	0	2.98	Astragalus membranaceus
MOL000387	Bifendate	418.38	2.56	0	10	31.1	0.15	-0.06	0.67	0	17.96	Astragalus membranaceus
MOL000398	isoflavanone	316.33	2.42	2	6	109.99	0.53	0.17	0.3	0	15.51	Astragalus membranaceus
MOL011442	(8S,9S,10R,13R,14S,17R)-17-[(1R,4R)-4-ethyl-1,5-dimethylhexyl]-10,13-dimethyl-1,2,8,9,11,12,14,15,16,17-decahydrocyclopenta[a]phenanthren-7-one	410.75	7.95	0	1	43.87	1.55	1.23	0.75	0.27	4.84	American ginseng
MOL000358	beta-sitosterol	414.79	8.08	1	1	36.91	1.32	0.99	0.75	0.23	5.36	American ginseng/Angelica sinensis
MOL008397	Daturilin	436.64	4.34	0	4	50.37	0.61	0.06	0.77	0.32	5.73	American ginseng/Codonopsis pilosula
MOL008173	daucosterol_qt	414.79	8.08	1	1	36.91	1.33	0.85	0.75	0.23	5.6	American ginseng
MOL006980	papaverine	339.42	3.5	0	5	64.04	1.22	0.57	0.38	0.18	4.14	American ginseng
MOL004190	(-)-alpha-N-methylcanadine	354.46	3.49	0	4	45.06	1.15	0.45	0.8	0.19	5.78	Corydalis yanhusuo
MOL004210	(1S,8'R)-6,7-dimethoxy-2-methylspiro[3,4-dihydroisoquinoline-1,7'-6,8-dihydrocyclopenta[g][1,3]benzodioxole]-8'-ol	369.45	2.75	1	6	43.95	0.62	0.22	0.72	0.21	10.89	Corydalis yanhusuo
MOL002903	(R)-Canadine	339.42	3.4	0	5	55.37	1.04	0.57	0.77	0.2	6.41	Corydalis yanhusuo
MOL000217	(S)-Scoulerine	327.41	3.1	2	5	32.28	0.89	0.34	0.54	0.2	1.69	Corydalis yanhusuo
MOL004209	13-methyldehydrocorydalmine	352.44	3.88	1	4	35.94	1.15	0.2	0.63	0.16	1.68	Corydalis yanhusuo
MOL004216	13-methylpalmatrubine	352.44	3.88	1	4	40.97	1.09	0.23	0.63	0.17	1.53	Corydalis yanhusuo
MOL004198	18797-79-0	367.43	2.73	1	6	46.06	0.72	0.19	0.85	0.26	7.66	Corydalis yanhusuo
MOL004234	2,3,9,10-tetramethoxy-13-methyl-5,6-dihydroisoquinolino[2,1-b]isoquinolin-8-one	381.46	3.14	0	6	76.77	1.17	0.36	0.73	0.19	1.97	Corydalis yanhusuo
MOL004226	24240-05-9	353.4	2.95	0	6	53.75	0.8	0.39	0.83	0.29	22.7	Corydalis yanhusuo
MOL001454	berberine	336.39	3.45	0	4	36.86	1.24	0.57	0.78	0.19	6.57	Corydalis yanhusuo
MOL000791	bicuculline	367.38	2.83	0	7	69.67	0.72	0.02	0.88	0.33	15.83	Corydalis yanhusuo
MOL000793	C09367	325.39	3.08	1	5	47.54	1.2	0.7	0.69	0.25	5.17	Corydalis yanhusuo
MOL004191	Capaurine	371.47	3.33	1	6	62.91	0.86	0.51	0.69	0.16	2.74	Corydalis yanhusuo
MOL002670	Cavidine	353.45	3.72	0	5	35.64	1.08	0.63	0.81	0	5.78	Corydalis yanhusuo
MOL004193	Clarkeanidine	327.41	3.1	2	5	86.65	0.86	0.42	0.54	0.21	2.74	Corydalis yanhusuo
MOL001458	coptisine	320.34	3.25	0	4	30.67	1.21	0.32	0.86	0.26	9.33	Corydalis yanhusuo
MOL004195	CORYDALINE	369.5	3.92	0	5	65.84	1.23	0.9	0.68	0.14	1.77	Corydalis yanhusuo
MOL004196	Corydalmine	340.45	4.68	1	4	52.5	1.21	0.57	0.59	0.23	2.1	Corydalis yanhusuo
MOL004197	Corydine	341.44	3.28	1	5	37.16	1.29	0.79	0.55	0.22	2.25	Corydalis yanhusuo
MOL004199	Corynoloxine	365.41	3.16	0	6	38.12	0.62	0.25	0.6	0.29	7.97	Corydalis yanhusuo
MOL001460	Cryptopin	369.45	3.15	0	6	78.74	0.79	0.41	0.72	0.21	21.25	Corydalis yanhusuo
MOL004202	dehydrocavidine	351.43	3.33	0	5	38.99	1.21	0.62	0.81	0.25	6.05	Corydalis yanhusuo
MOL004203	Dehydrocorybulbine	352.44	3.88	1	4	46.97	1.32	0.49	0.63	0.15	1.06	Corydalis yanhusuo
MOL004204	dehydrocorydaline	366.47	4.13	0	4	41.98	1.35	0.48	0.68	0.13	1.67	Corydalis yanhusuo
MOL004205	Dehydrocorydalmine	338.41	3.4	1	4	43.9	1.2	0.31	0.59	0.16	1.94	Corydalis yanhusuo
MOL004208	demethylcorydalmatine	327.41	3.1	2	5	38.99	0.85	0.46	0.54	0.23	2.03	Corydalis yanhusuo
MOL001461	Dihydrochelerythrine	349.41	3.91	0	5	32.73	1.13	0.61	0.81	0.26	5.6	Corydalis yanhusuo
MOL001463	Dihydrosanguinarine	333.36	3.71	0	5	59.31	1	0.49	0.86	0.31	7.46	Corydalis yanhusuo
MOL000787	Fumarine	353.4	2.95	0	6	59.26	0.56	-0.13	0.83	0.3	23.46	Corydalis yanhusuo
MOL004071	Hyndarin	355.47	3.6	0	5	73.94	1	0.62	0.64	0	2.42	Corydalis yanhusuo
MOL004214	isocorybulbine	368.51	5.14	1	4	40.18	1.18	0.69	0.66	0.21	2.26	Corydalis yanhusuo
MOL000790	Isocorypalmine	341.44	3.35	1	5	35.77	0.85	0.43	0.59	0.21	2.47	Corydalis yanhusuo
MOL004763	Izoteolin	327.41	3.03	2	5	39.53	0.84	0.37	0.51	0.23	0.02	Corydalis yanhusuo
MOL004215	leonticine	327.46	3.91	1	4	45.79	1.21	0.7	0.26	0.25	5.4	Corydalis yanhusuo
MOL004200	methyl-[2-(3,4,6,7-tetramethoxy-1-phenanthryl)ethyl]amine	355.47	3.44	1	5	61.15	1.06	0.19	0.44	0.22	2.01	Corydalis yanhusuo
MOL004220	N-methyllaurotetanine	341.44	3.28	1	5	41.62	0.84	0.32	0.56	0.21	0.14	Corydalis yanhusuo
MOL004221	norglaucing	341.44	3	1	5	30.35	0.95	0.37	0.56	0.15	1.27	Corydalis yanhusuo
MOL000785	palmatine	352.44	3.65	0	4	64.6	1.33	0.37	0.65	0.13	2.25	Corydalis yanhusuo
MOL004224	pontevedrine	381.41	2.63	0	7	30.28	0.64	-0.22	0.71	0.24	13.26	Corydalis yanhusuo
MOL004225	pseudocoptisine	320.34	3.25	0	4	38.97	1.23	0.12	0.86	0.27	8.56	Corydalis yanhusuo
MOL001474	sanguinarine	332.35	3.47	0	4	37.81	1.26	0.15	0.86	0.3	7.84	Corydalis yanhusuo
MOL004228	saulatine	396.47	3.25	0	6	42.74	0.55	-0.08	0.79	0.21	15.02	Corydalis yanhusuo
MOL000359	sitosterol	414.79	8.08	1	1	36.91	1.32	0.87	0.75	0.22	5.37	Corydalis yanhusuo/Licorice
MOL004233	ST057701	341.44	3.28	1	5	31.87	1.2	0.62	0.56	0.18	-0.34	Corydalis yanhusuo
MOL000449	Stigmasterol	412.77	7.64	1	1	43.83	1.44	1	0.76	0.22	5.57	Corydalis yanhusuo/Angelica sinensis/Codonopsis pilosula
MOL004230	stylopine	323.37	3.2	0	5	48.25	0.93	0.52	0.85	0.27	9.57	Corydalis yanhusuo
MOL004231	Tetrahydrocorysamine	337.4	3.52	0	5	34.17	1.07	0.48	0.86	0.27	8.96	Corydalis yanhusuo
MOL004232	tetrahydroprotopapaverine	329.43	3.34	2	5	57.28	0.79	0.32	0.33	0.26	2.6	Corydalis yanhusuo
