# Supplementary material for: Candidate Chinese Herbal Medicine Alleviates Methamphetamine Addiction via Regulating Dopaminergic and Serotonergic Pathways
Source: Front Mol Neurosci. 2022 Mar 29;15:874080. doi: 10.3389/fnmol.2022.874080 (PMC9002015; doi:10.3389/fnmol.2022.874080)
Supplement: Supplementary file 3 [file Data_Sheet_3.XLSX]

## Sheet: OMIM
Approved Symbol
OPRD1
FAAH
SNX27
CACNA1S
DISC1
TACR1
GAD1
COL3A1
AGXT
SCN5A
TFRC
NAT8L
GABRA2
UGT2B17
ADH1B
ADH1C
SLC6A3
GDNF
PPP2CA
CYFIP2
DRD1
HFE
HTR1B
OPRM1
SGCE
RRM2B
SMARCA2
GABBR2
COL5A1
ZMYND11
DRD4
BDNF-AS
BDNF
GSTP1
ANKK1
DRD2
APOA5
HMBS
GRIN2B
COL2A1
TPH2
HTR2A
SLITRK1
FBN1
HDC
PMM2
SLC12A3
SLC6A4
CRHR1
GCDH
CYP2A6
FOSB
BMP2
CHRNA4
COMT
PVALB
PORCN
NOX1
PLP1
HTR2C

## Sheet: genecards
Gene Symbol
DRD2
SLC6A3
COMT
SLC6A4
BDNF
DRD3
OPRM1
FAAH
DRD4
SLC18A2
MAOA
HTR2A
DRD1
LOC110806262
CYP2D6
TH
PDYN
SNCA
MAOB
SLC6A2
NPY
CREB1
HTR1A
PRL
OPRD1
NTS
AKT1
GABRG2
TPH1
TAT
NOS1
GPT
HTR3A
DTNBP1
OPRK1
DAOA
CYP2E1
FKBP5
DBH
GRIN1
IL6
GABRA2
CNR1
PVALB
CHAT
TNF
MTHFR
ADRA2A
RPS27A
TAAR1
PICK1
SOD1
CALB1
OXT
SLC22A3
SST
ARRB2
GABBR1
ESR1
SLC17A7
GFAP
FOS
ANKK1
MB
IGF1
GRK3
SOD2
CCK
MAP2
ADRA2C
GABRA1
MMP2
SIGMAR1
ITIH4
DISC1
CNTF
CCR5
CASP3
PNOC
NRG1
OCLN
CARTPT
ACHE
POMC
ALDH2
CYP2B6
CNR2
OPRL1
HTR2C
GRIN2B
NGF
CYBB
GRIA2
GDNF
SLC1A2
NR4A1
TP53
CTNNB1
CDK5
GSTM1
SLC18A1
GRM3
NAT8L
MC4R
APOE
MMP9
GHRL
CAT
GRIA3
HCRT
GAPDH
ADRA2B
ADRA1A
PRODH
GABRB2
GAD1
GUSB
CXCL8
IL1B
AKT3
ABCB1
GRM5
MAPK14
SEMA3B
GAL
MAPK8
CHRNA7
GAD2
GSK3B
GPX1
GSTP1
GRIN2A
CSNK1E
GRM2
PENK
CYP3A4
LEF1
TJP1
CHRNB2
SLC6A9
MAPK3
CHRNA4
CLDN5
GRIN2D
GSTT1
ADRA1B
PPARG
NUPR1
XBP1
EGF
MAPT
DPYSL2
IL1A
GRIN3B
NQO1
ACE
CHRNA2
NQO2
TAC1
TNFRSF1A
AKT2
MAPK10
ABAT
CD209
ALPP
GRIN3A
STIN2-VNTR
HTR6
GRIN2C
NLRP3
CYP1A2
PI4KA
MTOR
BCL2
PPP3CC
PLAT
PIK3C2A
NFKB1
JUN
SIRT1
TBP
DDIT3
NDUFS4
HPRT1
NOX4
JAM2
RGS4
CPT2
ADORA2A
HSPA4
ARC
RYR1
ACADVL
KAT5
CLDN3
RELN
CLRN3
MIR143
VCAM1
PYY
CYP2A6
GRM1
MMP1
DAO
CCL3
YWHAH
SGCZ
F2
CCKBR
SLC2A1
COL7A1
IRF5
PLAU
ITPR1
ARNTL
NPY1R
KCNJ6
FEZ1
APP
ADRB2
CES1
ICAM1
CCNT1
PROKR2
PCLO
PPIG
KCNMA1
PIK3CG
ANXA5
CASP8
PITX3
KCNH2
HRH3
BAX
TJP2
CXCR4
NLRP1
MGAT1
MYLK3
DRP2
SLC18A3
ERCC6
GCLM
NOS2
UGT1A
CASP9
CDK5R1
GSTO1
GSTA1
GSTT2
GRINA
FGF2
FZD3
PIK3CA
PRKCE
NFKBIA
FTH1
SQSTM1
PGK1
BECN1
PSMA1
MAP1LC3A
PAWR
STX1A
ARPP21
ADRA1D
PDE4A
TLR9
KAT2B
ADRB3
EGR1
GCG
ERBB4
SCN1A
WWOX
TRAPPC9
TENM3
CSMD2
TENM1
PEA15
ERBB3
UCP2
GABRA6
DAG1
PLXNA2
MAP4
SLC29A4
HCRTR2
SRD5A1
SYT4
UCN2
CGB5
NELL1
CTNNA2
CAMK2G
AGT
ADRB1
JUNB
GRP
HP
TRH
CDH13
ABL1
NEDD4L
MAP2K4
CA8
PTPRN2
FHIT
NDUFA10
PAX7
PTPRE
SGMS1
TMEM106B
KLHL1
FARP1
THADA
IGSF11
CNTLN
CNTNAP4
PLBD1
MFSD9
FBXL17
KCTD8
LRRC37A
CCDC146
ANKRD31
CCSER1
STX18-AS1
SCN1A-AS1
COL6A4P2
BMPR2
RPTN
FMO3
SRC
FMO1
ADCY3
MIR181A1
PRKN
TSNAXIP1
VEGFA
HMOX1
PIK3R1
DLD
RHOD
SNX27
NAT8
NUDT6
MST1R
GNAI2
HSPA5
IAPP
ABCC2
ABCC1
CDC25A
GPRC6A
SHISA5

## Sheet: drugbank
	Symbol	TARGET	ACTIONS	ORGANISM
DAT1	SLC6A3	Sodium-dependent dopamine transporter	negative modulator	Humans
SERT	SLC6A4	Sodium-dependent serotonin transporter	negative modulator	Humans
NET1	SLC6A2	Sodium-dependent noradrenaline transporter	negative modulator	Humans
VMAT2	SLC18A2	Synaptic vesicular amine transporter	inhibitor	Humans
VMAT1	SLC18A1	Chromaffin granule amine transporter	inhibitor	Humans
TAAR1	TAAR1	Trace amine-associated receptor 1	agonist	Humans
ADA2A	ADRA2A	Alpha-2A adrenergic receptor	agonist	Humans
ADA2B	ADRA2B	Alpha-2B adrenergic receptor	agonist	Humans
ADA2C	ADRA2C	Alpha-2C adrenergic receptor	agonist	Humans
AOFA	MAOA	Amine oxidase [flavin-containing] A	inhibitor	Humans
AOFB	MAOB	Amine oxidase [flavin-containing] B	inhibitor	Humans

## Sheet: Total
Approved Symbol	Resource
OPRD1	OMIM/genecards
FAAH	OMIM/genecards
SNX27	OMIM/genecards
CACNA1S	OMIM
DISC1	OMIM/genecards
TACR1	OMIM
GAD1	OMIM/genecards
COL3A1	OMIM
AGXT	OMIM
SCN5A	OMIM
TFRC	OMIM
NAT8L	OMIM/genecards
GABRA2	OMIM/genecards
UGT2B17	OMIM
ADH1B	OMIM
ADH1C	OMIM
SLC6A3	OMIM/genecards/drugbank
GDNF	OMIM/genecards
PPP2CA	OMIM
CYFIP2	OMIM
DRD1	OMIM/genecards
HFE	OMIM
HTR1B	OMIM
OPRM1	OMIM/genecards
SGCE	OMIM
RRM2B	OMIM
SMARCA2	OMIM
GABBR2	OMIM
COL5A1	OMIM
ZMYND11	OMIM
DRD4	OMIM/genecards
BDNF-AS	OMIM
BDNF	OMIM/genecards
GSTP1	OMIM/genecards
ANKK1	OMIM/genecards
DRD2	OMIM/genecards
APOA5	OMIM
HMBS	OMIM
GRIN2B	OMIM/genecards
COL2A1	OMIM
TPH2	OMIM
HTR2A	OMIM/genecards
SLITRK1	OMIM
FBN1	OMIM
HDC	OMIM
PMM2	OMIM
SLC12A3	OMIM
SLC6A4	OMIM/genecards/drugbank
CRHR1	OMIM
GCDH	OMIM
CYP2A6	OMIM/genecards
FOSB	OMIM
BMP2	OMIM
CHRNA4	OMIM/genecards
COMT	OMIM/genecards
PVALB	OMIM/genecards
PORCN	OMIM
NOX1	OMIM
PLP1	OMIM
HTR2C	OMIM/genecards
SLC6A2	drugbank
SLC18A2	drugbank/genecards
SLC18A1	drugbank/genecards
TAAR1	drugbank/genecards
ADRA2A	drugbank/genecards
ADRA2B	drugbank/genecards
ADRA2C	drugbank/genecards
MAOA	drugbank/genecards
MAOB	drugbank/genecards
DRD3	genecards
LOC110806262	genecards
CYP2D6	genecards
TH	genecards
PDYN	genecards
SNCA	genecards
NPY	genecards
CREB1	genecards
HTR1A	genecards
PRL	genecards
NTS	genecards
AKT1	genecards
GABRG2	genecards
TPH1	genecards
TAT	genecards
NOS1	genecards
GPT	genecards
HTR3A	genecards
DTNBP1	genecards
OPRK1	genecards
DAOA	genecards
CYP2E1	genecards
FKBP5	genecards
DBH	genecards
GRIN1	genecards
IL6	genecards
CNR1	genecards
CHAT	genecards
TNF	genecards
MTHFR	genecards
RPS27A	genecards
PICK1	genecards
SOD1	genecards
CALB1	genecards
OXT	genecards
SLC22A3	genecards
SST	genecards
ARRB2	genecards
GABBR1	genecards
ESR1	genecards
SLC17A7	genecards
GFAP	genecards
FOS	genecards
MB	genecards
IGF1	genecards
GRK3	genecards
SOD2	genecards
CCK	genecards
MAP2	genecards
GABRA1	genecards
MMP2	genecards
SIGMAR1	genecards
ITIH4	genecards
CNTF	genecards
CCR5	genecards
CASP3	genecards
PNOC	genecards
NRG1	genecards
OCLN	genecards
CARTPT	genecards
ACHE	genecards
POMC	genecards
ALDH2	genecards
CYP2B6	genecards
CNR2	genecards
OPRL1	genecards
NGF	genecards
CYBB	genecards
GRIA2	genecards
SLC1A2	genecards
NR4A1	genecards
TP53	genecards
CTNNB1	genecards
CDK5	genecards
GSTM1	genecards
GRM3	genecards
MC4R	genecards
APOE	genecards
MMP9	genecards
GHRL	genecards
CAT	genecards
GRIA3	genecards
HCRT	genecards
GAPDH	genecards
ADRA1A	genecards
PRODH	genecards
GABRB2	genecards
GUSB	genecards
CXCL8	genecards
IL1B	genecards
AKT3	genecards
ABCB1	genecards
GRM5	genecards
MAPK14	genecards
SEMA3B	genecards
GAL	genecards
MAPK8	genecards
CHRNA7	genecards
GAD2	genecards
GSK3B	genecards
GPX1	genecards
GRIN2A	genecards
CSNK1E	genecards
GRM2	genecards
PENK	genecards
CYP3A4	genecards
LEF1	genecards
TJP1	genecards
CHRNB2	genecards
SLC6A9	genecards
MAPK3	genecards
CLDN5	genecards
GRIN2D	genecards
GSTT1	genecards
ADRA1B	genecards
PPARG	genecards
NUPR1	genecards
XBP1	genecards
EGF	genecards
MAPT	genecards
DPYSL2	genecards
IL1A	genecards
GRIN3B	genecards
NQO1	genecards
ACE	genecards
CHRNA2	genecards
NQO2	genecards
TAC1	genecards
TNFRSF1A	genecards
AKT2	genecards
MAPK10	genecards
ABAT	genecards
CD209	genecards
ALPP	genecards
GRIN3A	genecards
STIN2-VNTR	genecards
HTR6	genecards
GRIN2C	genecards
NLRP3	genecards
CYP1A2	genecards
PI4KA	genecards
MTOR	genecards
BCL2	genecards
PPP3CC	genecards
PLAT	genecards
PIK3C2A	genecards
NFKB1	genecards
JUN	genecards
SIRT1	genecards
TBP	genecards
DDIT3	genecards
NDUFS4	genecards
HPRT1	genecards
NOX4	genecards
JAM2	genecards
RGS4	genecards
CPT2	genecards
ADORA2A	genecards
HSPA4	genecards
ARC	genecards
RYR1	genecards
ACADVL	genecards
KAT5	genecards
CLDN3	genecards
RELN	genecards
CLRN3	genecards
MIR143	genecards
VCAM1	genecards
PYY	genecards
GRM1	genecards
MMP1	genecards
DAO	genecards
CCL3	genecards
YWHAH	genecards
SGCZ	genecards
F2	genecards
CCKBR	genecards
SLC2A1	genecards
COL7A1	genecards
IRF5	genecards
PLAU	genecards
ITPR1	genecards
ARNTL	genecards
NPY1R	genecards
KCNJ6	genecards
FEZ1	genecards
APP	genecards
ADRB2	genecards
CES1	genecards
ICAM1	genecards
CCNT1	genecards
PROKR2	genecards
PCLO	genecards
PPIG	genecards
KCNMA1	genecards
PIK3CG	genecards
ANXA5	genecards
CASP8	genecards
PITX3	genecards
KCNH2	genecards
HRH3	genecards
BAX	genecards
TJP2	genecards
CXCR4	genecards
NLRP1	genecards
MGAT1	genecards
MYLK3	genecards
DRP2	genecards
SLC18A3	genecards
ERCC6	genecards
GCLM	genecards
NOS2	genecards
UGT1A	genecards
CASP9	genecards
CDK5R1	genecards
GSTO1	genecards
GSTA1	genecards
GSTT2	genecards
GRINA	genecards
FGF2	genecards
FZD3	genecards
PIK3CA	genecards
PRKCE	genecards
NFKBIA	genecards
FTH1	genecards
SQSTM1	genecards
PGK1	genecards
BECN1	genecards
PSMA1	genecards
MAP1LC3A	genecards
PAWR	genecards
STX1A	genecards
ARPP21	genecards
ADRA1D	genecards
PDE4A	genecards
TLR9	genecards
KAT2B	genecards
ADRB3	genecards
EGR1	genecards
GCG	genecards
ERBB4	genecards
SCN1A	genecards
WWOX	genecards
TRAPPC9	genecards
TENM3	genecards
CSMD2	genecards
TENM1	genecards
PEA15	genecards
ERBB3	genecards
UCP2	genecards
GABRA6	genecards
DAG1	genecards
PLXNA2	genecards
MAP4	genecards
SLC29A4	genecards
HCRTR2	genecards
SRD5A1	genecards
SYT4	genecards
UCN2	genecards
CGB5	genecards
NELL1	genecards
CTNNA2	genecards
CAMK2G	genecards
AGT	genecards
ADRB1	genecards
JUNB	genecards
GRP	genecards
HP	genecards
TRH	genecards
CDH13	genecards
ABL1	genecards
NEDD4L	genecards
MAP2K4	genecards
CA8	genecards
PTPRN2	genecards
FHIT	genecards
NDUFA10	genecards
PAX7	genecards
PTPRE	genecards
SGMS1	genecards
TMEM106B	genecards
KLHL1	genecards
FARP1	genecards
THADA	genecards
IGSF11	genecards
CNTLN	genecards
CNTNAP4	genecards
PLBD1	genecards
MFSD9	genecards
FBXL17	genecards
KCTD8	genecards
LRRC37A	genecards
CCDC146	genecards
ANKRD31	genecards
CCSER1	genecards
STX18-AS1	genecards
SCN1A-AS1	genecards
COL6A4P2	genecards
BMPR2	genecards
RPTN	genecards
FMO3	genecards
SRC	genecards
FMO1	genecards
ADCY3	genecards
MIR181A1	genecards
PRKN	genecards
TSNAXIP1	genecards
VEGFA	genecards
HMOX1	genecards
PIK3R1	genecards
DLD	genecards
RHOD	genecards
NAT8	genecards
NUDT6	genecards
MST1R	genecards
GNAI2	genecards
HSPA5	genecards
IAPP	genecards
ABCC2	genecards
ABCC1	genecards
CDC25A	genecards
GPRC6A	genecards
SHISA5	genecards
