# Supplementary material for: Candidate Chinese Herbal Medicine Alleviates Methamphetamine Addiction via Regulating Dopaminergic and Serotonergic Pathways
Source: Front Mol Neurosci. 2022 Mar 29;15:874080. doi: 10.3389/fnmol.2022.874080 (PMC9002015; doi:10.3389/fnmol.2022.874080)
Supplement: Supplementary file 4 [file Data_Sheet_4.XLSX]

## Sheet: venn_result12918
Names	total	elements
CCHM METH	43	KCNMA1
		GABBR1
		ADRA2C
		MAPK14
		ADRB1
		NOS2
		ADH1B
		DRD2
		ADRA1B
		MAOB
		BMPR2
		F2
		ADRA2B
		PIK3CG
		HTR2C
		ADH1C
		SIRT1
		MAOA
		ESR1
		GRIN2D
		GABRA2
		GRM1
		DRD3
		ADRB2
		ADRA2A
		ADRA1D
		JUN
		HTR3A
		MAPK10
		CACNA1S
		GABRA6
		ACHE
		BAX
		GSK3B
		PPARG
		SCN5A
		GABRA1
		APP
		ADRA1A
		SLC6A3
		CHRNA2
		CHRNA7
		DRD1
CCHM	95	PPARD
		Htr2a
		HSP 90
		CHRM4
		FOS
		NR3C2
		Rb1
		Trypsin-1
		OPRD1
		EIF6
		KDR
		FOSL2
		PTPN1
		PLAU
		MMP13
		RARA
		Casp8
		GNRH1
		MET
		TOP2
		LPL
		KCNH4
		CHRM5
		Gjb1
		GJA1
		LYZ
		MMP8
		BACE1
		HSD3B1
		NCOA2
		GABRA5
		ATP5B
		CRH
		STAT3
		ADM
		MAPK1
		Pde4b
		PRKACA
		PTGS2
		CAM
		Casp9
		DPP4
		DRD5
		CHRM3
		TDP1
		CCND1
		LTA4H
		PON1
		ALDH3A1
		CDK4
		cobT
		PTGS1
		CHEK1
		ESBL
		NR1I2
		PDE3A
		HSD3B2
		MAP2
		F7
		F10
		BCL2
		HTR1B
		CCNA2
		GNRHR
		AR
		Casp3
		CA2
		Il4
		MT-ND6
		ESR2
		GABRA3
		VCP
		SLC6A2
		NCOA1
		CHRM1
		IGHG1
		RELA
		Oprm1
		PRKCA
		AKR
		NOS3
		CYP101A1
		GRIN2
		PDE10A
		CTRB
		SLC6A4
		CDK2
		PGR
		CHRM2
		GRM5
		PIM1
		PKIA
		TGFB1
		NR3C1
		RXRB
METH	349	LOC110806262
		FAAH
		ACE
		SLC18A1
		MMP2
		FARP1
		ERBB4
		PRKCE
		CD209
		PAX7
		MAP4
		MTOR
		COL6A4P2
		DISC1
		SLC6A2
		RPTN
		CYP2A6
		MST1R
		KCNJ6
		CA8
		COL3A1
		HFE
		TENM1
		ARRB2
		CXCR4
		LEF1
		GSTA1
		ARC
		IGF1
		PLAU
		VCAM1
		RHOD
		FTH1
		TP53
		YWHAH
		PORCN
		NOX1
		HMOX1
		MAP1LC3A
		GRM3
		MC4R
		PRKN
		TH
		ADCY3
		ZMYND11
		TNF
		DTNBP1
		HTR1A
		TLR9
		CNTF
		SLC6A4
		NLRP1
		NAT8
		SOD2
		GPRC6A
		NEDD4L
		EGF
		SLITRK1
		CASP9
		IL1A
		APOA5
		GRIN3B
		SLC29A4
		UGT2B17
		CRHR1
		STX18-AS1
		PTPRE
		PAWR
		DPYSL2
		DLD
		KCTD8
		CDK5
		GRM2
		CNR2
		CNTLN
		PLXNA2
		NGF
		CAT
		CSNK1E
		ABCC2
		SLC1A2
		CALB1
		UCN2
		CCDC146
		CDH13
		HRH3
		NUDT6
		NLRP3
		GCG
		GABRG2
		PTPRN2
		CLDN5
		SLC12A3
		GNAI2
		OXT
		CYP1A2
		GSTO1
		STX1A
		DAOA
		GDNF
		CYP2D6
		GABRB2
		KLHL1
		FHIT
		PSMA1
		AKT1
		PIK3R1
		GRIN2B
		GRP
		GSTM1
		NOS1
		CHAT
		BDNF-AS
		PRL
		TNFRSF1A
		ADRB3
		ARPP21
		ACADVL
		SLC6A9
		RRM2B
		CCR5
		SQSTM1
		SNX27
		IAPP
		TPH1
		HTR1B
		FZD3
		MTHFR
		TJP2
		SLC18A3
		CYP2B6
		TAAR1
		PITX3
		OCLN
		ITPR1
		FMO3
		PLAT
		PEA15
		PYY
		CTNNB1
		CNTNAP4
		CLDN3
		AKT2
		TAT
		NFKB1
		ABCC1
		MB
		FOSB
		NQO1
		UGT1A
		CLRN3
		IL1B
		NAT8L
		NOX4
		GABBR2
		SOD1
		NPY
		GAD2
		SMARCA2
		CYP2E1
		PIK3CA
		STIN2-VNTR
		AGXT
		NELL1
		APOE
		OPRL1
		NR4A1
		POMC
		ALDH2
		BMP2
		ERBB3
		NPY1R
		SGCE
		TAC1
		CSMD2
		CREB1
		SST
		FKBP5
		DDIT3
		BDNF
		SRD5A1
		SGCZ
		PI4KA
		NFKBIA
		GRIN1
		GSTT2
		FOS
		TRAPPC9
		COL5A1
		CHRNA4
		HSPA5
		BECN1
		JUNB
		MGAT1
		SLC18A2
		GCLM
		HTR6
		HTR2A
		BCL2
		SNCA
		HCRTR2
		TENM3
		TJP1
		NDUFA10
		CTNNA2
		TPH2
		GRM5
		FGF2
		PRODH
		THADA
		IRF5
		NDUFS4
		CCKBR
		MAP2K4
		MYLK3
		CCSER1
		CCK
		CGB5
		TSNAXIP1
		GAPDH
		COL2A1
		PLP1
		KAT5
		DRP2
		CCNT1
		TBP
		OPRD1
		VEGFA
		SGMS1
		SEMA3B
		FEZ1
		GPX1
		PROKR2
		DAO
		ADORA2A
		RGS4
		MAPK8
		SLC17A7
		RELN
		PMM2
		GRK3
		KCNH2
		GRIN2A
		TFRC
		PVALB
		GHRL
		CCL3
		LRRC37A
		ICAM1
		ABAT
		RPS27A
		MFSD9
		NTS
		GRIA3
		HPRT1
		HCRT
		TACR1
		ABL1
		MAPK3
		IGSF11
		MIR143
		RYR1
		PENK
		NRG1
		FMO1
		PLBD1
		PICK1
		DAG1
		FBN1
		WWOX
		CASP8
		JAM2
		SCN1A-AS1
		CYFIP2
		CYBB
		GAD1
		AGT
		GAL
		HDC
		MIR181A1
		OPRK1
		CHRNB2
		ANKK1
		COL7A1
		GUSB
		GRIN2C
		DBH
		AKT3
		PDYN
		ARNTL
		CARTPT
		HSPA4
		GPT
		DRD4
		SIGMAR1
		CDK5R1
		TRH
		NUPR1
		ITIH4
		GSTT1
		ANKRD31
		NQO2
		CES1
		MMP1
		FBXL17
		PNOC
		SYT4
		PPIG
		MAP2
		CYP3A4
		TMEM106B
		MAPT
		GSTP1
		CAMK2G
		IL6
		PDE4A
		ANXA5
		KAT2B
		CXCL8
		GRIA2
		CPT2
		EGR1
		COMT
		SLC2A1
		GCDH
		SRC
		XBP1
		HMBS
		SLC22A3
		ABCB1
		CNR1
		ALPP
		UCP2
		PPP2CA
		CASP3
		ERCC6
		PPP3CC
		PCLO
		GRIN3A
		GRINA
		MMP9
		PGK1
		PIK3C2A
		SHISA5
		CDC25A
		HP
		SCN1A
		OPRM1
		GFAP
