# Supplementary material for: Candidate Chinese Herbal Medicine Alleviates Methamphetamine Addiction via Regulating Dopaminergic and Serotonergic Pathways
Source: Front Mol Neurosci. 2022 Mar 29;15:874080. doi: 10.3389/fnmol.2022.874080 (PMC9002015; doi:10.3389/fnmol.2022.874080)
Supplement: Supplementary file 5 [file Data_Sheet_5.XLSX]

## Sheet: Sheet6
Category	Term	Count	%	PValue	Genes	List Total	Pop Hits	Pop Total	Fold Enrichment	Bonferroni	Benjamini	FDR
GOTERM_BP_DIRECT	GO:0071880~adenylate cyclase-activating adrenergic receptor signaling pathway	9	20.9302	5.57374e-17	ADRB2, ADRB1, DRD2, ADRA2A, ADRA1B, ADRA1A, ADRA2C, ADRA2B, ADRA1D	43	19	16792	184.979	1.01141e-13	1.01141e-13	1.77636e-13
GOTERM_CC_DIRECT	GO:0005886~plasma membrane	33	76.7442	2.51301e-13	ACHE, DRD1, DRD3, DRD2, SLC6A3, BMPR2, GABBR1, APP, GRIN2D, ADRA2A, CHRNA7, ADRA2C, ADRA2B, HTR3A, SCN5A, CHRNA2, PIK3CG, KCNMA1, GABRA2, GABRA1, GABRA6, ESR1, MAPK10, CACNA1S, GRM1, ADRB2, ADRB1, GSK3B, F2, ADRA1B, ADRA1A, HTR2C, ADRA1D	43	4121	18224	3.3938	3.31788e-11	3.31788e-11	2.9351e-10
GOTERM_MF_DIRECT	GO:0051379~epinephrine binding	5	11.6279	4.94589e-10	ADRB2, ADRB1, ADRA2A, ADRA2C, ADRA2B	43	6	16881	327.151	9.9907e-08	9.9907e-08	6.20926e-07
GOTERM_CC_DIRECT	GO:0005887~integral component of plasma membrane	19	44.186	5.52302e-10	DRD1, GABRA1, DRD3, DRD2, SLC6A3, GABRA6, BMPR2, GABBR1, GRM1, APP, ADRB2, ADRB1, ADRA2A, ADRA1B, ADRA1A, ADRA2C, ADRA2B, HTR2C, ADRA1D	43	1415	18224	5.69079	7.29039e-08	3.6452e-08	6.44931e-07
GOTERM_MF_DIRECT	GO:0005230~extracellular ligand-gated ion channel activity	6	13.9535	1.6801e-08	GABRA2, GABRA1, GABRA6, CHRNA7, HTR3A, CHRNA2	43	33	16881	71.3784	3.39379e-06	1.6969e-06	2.10926e-05
GOTERM_MF_DIRECT	GO:0008144~drug binding	7	16.2791	3.14168e-08	GABRA1, DRD3, DRD2, SLC6A3, PPARG, HTR2C, CHRNA2	43	76	16881	36.1588	6.34617e-06	2.11539e-06	3.94418e-05
GOTERM_CC_DIRECT	GO:0045211~postsynaptic membrane	8	18.6047	4.82973e-07	GABRA2, GABRA1, GRIN2D, GABRA6, GABBR1, CHRNA7, HTR3A, CHRNA2	43	211	18224	16.0688	6.37504e-05	2.12506e-05	0.000563973
GOTERM_BP_DIRECT	GO:0042493~response to drug	9	20.9302	7.27497e-07	DRD1, DRD3, DRD2, SLC6A3, JUN, MAOB, PPARG, ADRA1A, HTR2C	43	304	16792	11.5612	0.00066253	0.00033132	0.00113576
GOTERM_MF_DIRECT	GO:0035240~dopamine binding	4	9.30233	1.69779e-06	DRD1, DRD3, DRD2, SLC6A3	43	10	16881	157.033	0.000342896	8.5735e-05	0.00213146
GOTERM_BP_DIRECT	GO:0007626~locomotory behavior	6	13.9535	2.0426e-06	APP, DRD3, DRD2, SLC6A3, GRM1, HTR2C	43	84	16792	27.8937	0.00185908	0.000620078	0.00318885
GOTERM_BP_DIRECT	GO:0060134~prepulse inhibition	4	9.30233	4.08939e-06	DRD1, DRD3, DRD2, SLC6A3	43	13	16792	120.157	0.00371851	0.000930928	0.00638415
GOTERM_BP_DIRECT	GO:0006940~regulation of smooth muscle contraction	4	9.30233	7.96546e-06	ADRB2, ADRA2A, ADRA2C, ADRA2B	43	16	16792	97.6279	0.0072303	0.00145026	0.0124349
GOTERM_CC_DIRECT	GO:0030054~cell junction	9	20.9302	8.47458e-06	ACHE, GABRA2, GABRA1, GRIN2D, GABRA6, GABBR1, CHRNA7, HTR3A, CHRNA2	43	459	18224	8.31008	0.00111802	0.000279623	0.00989544
GOTERM_BP_DIRECT	GO:0019229~regulation of vasoconstriction	4	9.30233	1.61028e-05	ADRA2A, ADRA1A, ADRA2C, ADRA2B	43	20	16792	78.1023	0.0145627	0.00244198	0.0251367
GOTERM_MF_DIRECT	GO:0004937~alpha1-adrenergic receptor activity	3	6.97674	1.81008e-05	ADRA1B, ADRA1A, ADRA1D	43	3	16881	392.581	0.00364971	0.000731011	0.022722
GOTERM_MF_DIRECT	GO:0004938~alpha2-adrenergic receptor activity	3	6.97674	1.81008e-05	ADRA2A, ADRA2C, ADRA2B	43	3	16881	392.581	0.00364971	0.000731011	0.022722
GOTERM_BP_DIRECT	GO:0007214~gamma-aminobutyric acid signaling pathway	4	9.30233	2.16773e-05	GABRA2, GABRA1, GABRA6, GABBR1	43	22	16792	71.0021	0.0195545	0.0028172	0.0338371
GOTERM_BP_DIRECT	GO:0007200~phospholipase C-activating G-protein coupled receptor signaling pathway	5	11.6279	2.17724e-05	ADRA1B, ESR1, ADRA1A, HTR2C, ADRA1D	43	66	16792	29.5842	0.0196395	0.00247629	0.0339856
GOTERM_BP_DIRECT	GO:0007194~negative regulation of adenylate cyclase activity	4	9.30233	2.48855e-05	DRD3, DRD2, ADRA2A, GABBR1	43	23	16792	67.9151	0.0224159	0.00251583	0.038844
GOTERM_MF_DIRECT	GO:0042166~acetylcholine binding	4	9.30233	3.57797e-05	ACHE, CHRNA7, HTR3A, CHRNA2	43	26	16881	60.3971	0.00720157	0.00120388	0.0449099
GOTERM_MF_DIRECT	GO:0051380~norepinephrine binding	3	6.97674	3.61444e-05	ADRB2, ADRB1, ADRA2A	43	4	16881	294.436	0.0072747	0.0010425	0.0453675
GOTERM_BP_DIRECT	GO:0071883~activation of MAPK activity by adrenergic receptor signaling pathway	3	6.97674	3.65279e-05	ADRA2A, ADRA2C, ADRA2B	43	4	16792	292.884	0.0327299	0.00332222	0.057012
GOTERM_BP_DIRECT	GO:0035625~epidermal growth factor-activated receptor transactivation by G-protein coupled receptor signaling pathway	3	6.97674	3.65279e-05	ADRA2A, ADRA2C, ADRA2B	43	4	16792	292.884	0.0327299	0.00332222	0.057012
GOTERM_BP_DIRECT	GO:0001994~norepinephrine-epinephrine vasoconstriction involved in regulation of systemic arterial blood pressure	3	6.97674	3.65279e-05	ADRA1B, ADRA1A, ADRA1D	43	4	16792	292.884	0.0327299	0.00332222	0.057012
GOTERM_BP_DIRECT	GO:0032811~negative regulation of epinephrine secretion	3	6.97674	3.65279e-05	ADRA2A, ADRA2C, ADRA2B	43	4	16792	292.884	0.0327299	0.00332222	0.057012
GOTERM_BP_DIRECT	GO:0007267~cell-cell signaling	7	16.2791	3.75215e-05	ADRB2, ADRB1, ADRA1B, ADRA1A, ADRA2C, ADRA2B, ADRA1D	43	254	16792	10.7621	0.0336051	0.0031027	0.0585624
GOTERM_BP_DIRECT	GO:0051482~positive regulation of cytosolic calcium ion concentration involved in phospholipase C-activating G-protein coupled signaling pathway	4	9.30233	4.56342e-05	DRD1, DRD2, GRM1, HTR2C	43	28	16792	55.7874	0.0407214	0.00345848	0.0712202
GOTERM_MF_DIRECT	GO:0004952~dopamine neurotransmitter receptor activity	3	6.97674	6.01455e-05	DRD1, DRD3, DRD2	43	5	16881	235.549	0.0120762	0.00151757	0.0754827
GOTERM_BP_DIRECT	GO:0042420~dopamine catabolic process	3	6.97674	6.07832e-05	SLC6A3, MAOA, MAOB	43	5	16792	234.307	0.0538699	0.00425057	0.0948523
GOTERM_BP_DIRECT	GO:0051584~regulation of dopamine uptake involved in synaptic transmission	3	6.97674	6.07832e-05	DRD1, DRD3, DRD2	43	5	16792	234.307	0.0538699	0.00425057	0.0948523
GOTERM_MF_DIRECT	GO:0042803~protein homodimerization activity	10	23.2558	6.21384e-05	ACHE, ADRB2, DRD2, JUN, BAX, MAOB, ADRA2A, CHRNA7, ADRA2C, NOS2	43	730	16881	5.37783	0.0124739	0.00139373	0.077983
GOTERM_BP_DIRECT	GO:0045907~positive regulation of vasoconstriction	4	9.30233	6.86128e-05	ADRA1B, ADRA1A, ADRA2C, ADRA1D	43	32	16792	48.814	0.0605948	0.00445493	0.107064
GOTERM_BP_DIRECT	GO:0042220~response to cocaine	4	9.30233	6.86128e-05	DRD3, DRD2, SLC6A3, HTR3A	43	32	16792	48.814	0.0605948	0.00445493	0.107064
GOTERM_BP_DIRECT	GO:0035094~response to nicotine	4	9.30233	0.000106553	DRD2, SLC6A3, CHRNA7, CHRNA2	43	37	16792	42.2175	0.0925121	0.00645077	0.166221
GOTERM_BP_DIRECT	GO:0045944~positive regulation of transcription from RNA polymerase II promoter	11	25.5814	0.000117223	APP, ADRB2, DRD3, DRD2, MAPK14, JUN, GSK3B, PPARG, BMPR2, ESR1, SIRT1	43	981	16792	4.37883	0.101291	0.00665255	0.182851
GOTERM_BP_DIRECT	GO:0010700~negative regulation of norepinephrine secretion	3	6.97674	0.00012724	ADRA2A, ADRA2C, ADRA2B	43	7	16792	167.362	0.109456	0.00679579	0.198462
GOTERM_MF_DIRECT	GO:0046982~protein heterodimerization activity	8	18.6047	0.000134616	ADRB1, DRD2, JUN, BAX, ADRA2A, ADRA1B, ADRA1A, ADRA2C	43	465	16881	6.75409	0.0268278	0.00271573	0.168871
GOTERM_BP_DIRECT	GO:0000187~activation of MAPK activity	5	11.6279	0.000144758	MAPK14, CHRNA7, ADRA2B, MAPK10, GRM1	43	107	16792	18.2482	0.123557	0.00730011	0.225757
GOTERM_MF_DIRECT	GO:0019899~enzyme binding	7	16.2791	0.000162326	APP, MAPK14, JUN, PPARG, ESR1, SIRT1, SCN5A	43	333	16881	8.25246	0.0322607	0.0029767	0.203599
GOTERM_BP_DIRECT	GO:0034220~ion transmembrane transport	6	13.9535	0.000170277	GABRA2, GABRA1, GRIN2D, GABRA6, CHRNA7, HTR3A	43	210	16792	11.1575	0.143701	0.00813178	0.265505
GOTERM_BP_DIRECT	GO:0030168~platelet activation	5	11.6279	0.00019114	PIK3CG, F2, ADRA2A, ADRA2C, ADRA2B	43	115	16792	16.9788	0.159825	0.00866945	0.29799
GOTERM_BP_DIRECT	GO:0008542~visual learning	4	9.30233	0.000191904	DRD1, APP, DRD3, DRD2	43	45	16792	34.7121	0.16041	0.00829123	0.299181
GOTERM_BP_DIRECT	GO:0006811~ion transport	5	11.6279	0.000279604	GABRA2, GABRA1, CHRNA7, HTR3A, CHRNA2	43	127	16792	15.3745	0.224894	0.011513	0.435626
GOTERM_BP_DIRECT	GO:0007186~G-protein coupled receptor signaling pathway	10	23.2558	0.000312933	PIK3CG, DRD3, PPARG, ADRA2A, ADRA1B, ADRA1A, ADRA2C, ADRA2B, GRM1, ADRA1D	43	899	16792	4.34384	0.248081	0.0123203	0.487433
GOTERM_BP_DIRECT	GO:0042417~dopamine metabolic process	3	6.97674	0.000331137	DRD1, DRD3, DRD2	43	11	16792	106.503	0.260452	0.0124928	0.515721
GOTERM_BP_DIRECT	GO:0007204~positive regulation of cytosolic calcium ion concentration	5	11.6279	0.000343044	PIK3CG, ADRA1B, ESR1, ADRA1A, ADRA1D	43	134	16792	14.5713	0.268433	0.0124248	0.534218
GOTERM_BP_DIRECT	GO:0007165~signal transduction	11	25.5814	0.000459828	MAPK14, GRIN2D, GABRA6, PPARG, ADRA2A, ESR1, ADRA1A, CHRNA7, MAPK10, HTR3A, CHRNA2	43	1161	16792	3.69994	0.342295	0.0159862	0.715474
GOTERM_BP_DIRECT	GO:0001963~synaptic transmission, dopaminergic	3	6.97674	0.000468124	DRD1, DRD3, DRD2	43	13	16792	90.1181	0.34725	0.0156744	0.728339
GOTERM_BP_DIRECT	GO:0048148~behavioral response to cocaine	3	6.97674	0.000545279	DRD1, DRD3, DRD2	43	14	16792	83.6811	0.391577	0.0175894	0.847904
GOTERM_CC_DIRECT	GO:1902711~GABA-A receptor complex	3	6.97674	0.000774989	GABRA2, GABRA1, GABRA6	43	18	18224	70.6357	0.0972758	0.0202596	0.901231
GOTERM_CC_DIRECT	GO:0045202~synapse	5	11.6279	0.000784638	ACHE, APP, GABRA2, GABRA1, GABRA6	43	181	18224	11.7076	0.0984258	0.0171206	0.912405
GOTERM_CC_DIRECT	GO:0016021~integral component of membrane	23	53.4884	0.000861216	KCNMA1, GABRA2, ACHE, GABRA1, GABRA6, MAOA, SLC6A3, MAOB, GABBR1, ESR1, GRM1, APP, ADRB2, GRIN2D, BAX, ADRA1A, CHRNA7, ADRA2C, ADRA2B, HTR3A, SCN5A, ADRA1D, CHRNA2	43	5163	18224	1.888	0.107501	0.0161158	1.00104
GOTERM_CC_DIRECT	GO:0030425~dendrite	6	13.9535	0.000991735	GABRA2, DRD2, BMPR2, GABBR1, GRM1, HTR2C	43	335	18224	7.5907	0.122759	0.0162385	1.15195
GOTERM_MF_DIRECT	GO:0004890~GABA-A receptor activity	3	6.97674	0.001006	GABRA2, GABRA1, GABRA6	43	19	16881	61.9865	0.183979	0.0168002	1.25566
GOTERM_BP_DIRECT	GO:0001659~temperature homeostasis	3	6.97674	0.00101655	DRD1, ADRB1, DRD2	43	19	16792	61.6597	0.604083	0.031445	1.5753
GOTERM_BP_DIRECT	GO:0045987~positive regulation of smooth muscle contraction	3	6.97674	0.00124445	ADRA1B, ADRA1A, ADRA1D	43	21	16792	55.7874	0.678384	0.0371072	1.92526
GOTERM_CC_DIRECT	GO:0005892~acetylcholine-gated channel complex	3	6.97674	0.00138582	CHRNA7, HTR3A, CHRNA2	43	24	18224	52.9767	0.167278	0.020134	1.60632
GOTERM_MF_DIRECT	GO:0015464~acetylcholine receptor activity	3	6.97674	0.00147906	CHRNA7, HTR3A, CHRNA2	43	23	16881	51.2063	0.258434	0.0227368	1.84108
GOTERM_MF_DIRECT	GO:0004889~acetylcholine-activated cation-selective channel activity	3	6.97674	0.00147906	CHRNA7, HTR3A, CHRNA2	43	23	16881	51.2063	0.258434	0.0227368	1.84108
GOTERM_BP_DIRECT	GO:0006874~cellular calcium ion homeostasis	4	9.30233	0.00161467	DRD3, DRD2, CHRNA7, HTR2C	43	93	16792	16.7962	0.770568	0.0463788	2.49129
GOTERM_CC_DIRECT	GO:0030424~axon	5	11.6279	0.00166911	APP, GABRA2, DRD2, SLC6A3, HTR3A	43	222	18224	9.54536	0.197888	0.0218093	1.93177
GOTERM_BP_DIRECT	GO:0051090~regulation of sequence-specific DNA binding transcription factor activity	3	6.97674	0.00176655	MAPK14, JUN, MAPK10	43	25	16792	46.8614	0.800262	0.04909	2.72261
GOTERM_BP_DIRECT	GO:0051930~regulation of sensory perception of pain	3	6.97674	0.00191073	GRIN2D, ADRA2C, GRM1	43	26	16792	45.059	0.82489	0.0514286	2.94174
GOTERM_BP_DIRECT	GO:0032148~activation of protein kinase B activity	3	6.97674	0.00191073	ADRA2A, ADRA2C, ADRA2B	43	26	16792	45.059	0.82489	0.0514286	2.94174
GOTERM_BP_DIRECT	GO:0051281~positive regulation of release of sequestered calcium ion into cytosol	3	6.97674	0.00206032	DRD1, BAX, F2	43	27	16792	43.3902	0.847241	0.0537623	3.1686
GOTERM_BP_DIRECT	GO:0045471~response to ethanol	4	9.30233	0.00228458	DRD3, SLC6A3, MAOB, HTR3A	43	105	16792	14.8766	0.875522	0.0577949	3.50775
GOTERM_BP_DIRECT	GO:0045776~negative regulation of blood pressure	3	6.97674	0.0025413	DRD3, DRD2, NOS2	43	30	16792	39.0512	0.901536	0.0623614	3.89464
GOTERM_BP_DIRECT	GO:0001975~response to amphetamine	3	6.97674	0.00271226	DRD1, DRD3, DRD2	43	31	16792	37.7914	0.915772	0.0646841	4.15148
GOTERM_CC_DIRECT	GO:0030315~T-tubule	3	6.97674	0.00345848	ADRA1A, CACNA1S, SCN5A	43	38	18224	33.459	0.367016	0.0407214	3.96478
GOTERM_MF_DIRECT	GO:0015276~ligand-gated ion channel activity	3	6.97674	0.00360841	CHRNA7, HTR3A, CHRNA2	43	36	16881	32.7151	0.518196	0.0508214	4.43689
GOTERM_BP_DIRECT	GO:0009409~response to cold	3	6.97674	0.00364573	ADRB2, ADRB1, PPARG	43	36	16792	32.5426	0.964111	0.0838372	5.54257
GOTERM_BP_DIRECT	GO:0007188~adenylate cyclase-modulating G-protein coupled receptor signaling pathway	3	6.97674	0.00384797	ADRB2, ADRA1B, ADRA1D	43	37	16792	31.6631	0.970171	0.0861217	5.84145
GOTERM_BP_DIRECT	GO:0051898~negative regulation of protein kinase B signaling	3	6.97674	0.00384797	DRD3, DRD2, SIRT1	43	37	16792	31.6631	0.970171	0.0861217	5.84145
GOTERM_BP_DIRECT	GO:0007271~synaptic transmission, cholinergic	3	6.97674	0.00384797	CHRNA7, HTR3A, CHRNA2	43	37	16792	31.6631	0.970171	0.0861217	5.84145
GOTERM_BP_DIRECT	GO:0007190~activation of adenylate cyclase activity	3	6.97674	0.00448531	DRD1, ADRB2, ADRB1	43	40	16792	29.2884	0.983349	0.0973159	6.77758
GOTERM_BP_DIRECT	GO:0006821~chloride transport	3	6.97674	0.00448531	GABRA2, GABRA1, GABRA6	43	40	16792	29.2884	0.983349	0.0973159	6.77758
GOTERM_BP_DIRECT	GO:0060073~micturition	2	4.65116	0.00499627	KCNMA1, ADRA1A	43	2	16792	390.512	0.989569	0.105323	7.52179
GOTERM_BP_DIRECT	GO:0001996~positive regulation of heart rate by epinephrine-norepinephrine	2	4.65116	0.00499627	ADRB1, ADRA1A	43	2	16792	390.512	0.989569	0.105323	7.52179
GOTERM_BP_DIRECT	GO:0090325~regulation of locomotion involved in locomotory behavior	2	4.65116	0.00499627	DRD3, DRD2	43	2	16792	390.512	0.989569	0.105323	7.52179
GOTERM_BP_DIRECT	GO:0001997~positive regulation of the force of heart contraction by epinephrine-norepinephrine	2	4.65116	0.00499627	ADRB1, ADRA1A	43	2	16792	390.512	0.989569	0.105323	7.52179
GOTERM_MF_DIRECT	GO:0001046~core promoter sequence-specific DNA binding	3	6.97674	0.00511545	PPARG, ESR1, SIRT1	43	43	16881	27.3894	0.645119	0.0667339	6.23571
GOTERM_CC_DIRECT	GO:0034707~chloride channel complex	3	6.97674	0.00569354	GABRA2, GABRA1, GABRA6	43	49	18224	25.9478	0.529376	0.0608761	6.45001
GOTERM_CC_DIRECT	GO:0043025~neuronal cell body	5	11.6279	0.00584635	GABRA2, SLC6A3, GSK3B, BMPR2, HTR3A	43	315	18224	6.72721	0.538827	0.0577994	6.61776
GOTERM_BP_DIRECT	GO:0008284~positive regulation of cell proliferation	6	13.9535	0.00588217	DRD3, F2, ADRA2A, CHRNA7, SIRT1, ADRA1D	43	466	16792	5.02805	0.995367	0.120115	8.7989
GOTERM_BP_DIRECT	GO:0098655~cation transmembrane transport	3	6.97674	0.00640501	CHRNA7, HTR3A, CHRNA2	43	48	16792	24.407	0.997131	0.127274	9.54488
GOTERM_MF_DIRECT	GO:0001591~dopamine neurotransmitter receptor activity, coupled via Gi/Go	2	4.65116	0.0074459	DRD3, DRD2	43	3	16881	261.721	0.779023	0.0900414	8.9561
GOTERM_BP_DIRECT	GO:0046717~acid secretion	2	4.65116	0.00748527	DRD3, DRD2	43	3	16792	260.341	0.998935	0.144066	11.0681
GOTERM_BP_DIRECT	GO:0031649~heat generation	2	4.65116	0.00748527	ADRB2, ADRB1	43	3	16792	260.341	0.998935	0.144066	11.0681
GOTERM_BP_DIRECT	GO:0002025~vasodilation by norepinephrine-epinephrine involved in regulation of systemic arterial blood pressure	2	4.65116	0.00748527	ADRB2, ADRB1	43	3	16792	260.341	0.998935	0.144066	11.0681
GOTERM_BP_DIRECT	GO:0034776~response to histamine	2	4.65116	0.00748527	DRD3, DRD2	43	3	16792	260.341	0.998935	0.144066	11.0681
GOTERM_BP_DIRECT	GO:0060160~negative regulation of dopamine receptor signaling pathway	2	4.65116	0.00748527	DRD3, DRD2	43	3	16792	260.341	0.998935	0.144066	11.0681
GOTERM_MF_DIRECT	GO:0005515~protein binding	31	72.093	0.00827678	ACHE, DRD1, DRD3, DRD2, SLC6A3, PPARG, BMPR2, GABBR1, APP, GRIN2D, ADRA2A, ADRA2C, ADRA2B, NOS2, HTR3A, SCN5A, PIK3CG, KCNMA1, ESR1, MAPK10, CACNA1S, GRM1, SIRT1, ADRB2, ADRB1, JUN, GSK3B, MAPK14, BAX, F2, ADRA1D	43	8785	16881	1.38532	0.813415	0.094037	9.90831
GOTERM_CC_DIRECT	GO:0014069~postsynaptic density	4	9.30233	0.0087075	DRD2, GSK3B, BMPR2, GRM1	43	184	18224	9.21335	0.684761	0.0791506	9.70824
GOTERM_BP_DIRECT	GO:0007612~learning	3	6.97674	0.0089347	DRD1, DRD3, JUN	43	57	16792	20.5532	0.999719	0.166141	13.0742
GOTERM_BP_DIRECT	GO:0032922~circadian regulation of gene expression	3	6.97674	0.0089347	DRD3, DRD2, SIRT1	43	57	16792	20.5532	0.999719	0.166141	13.0742
GOTERM_BP_DIRECT	GO:0001666~response to hypoxia	4	9.30233	0.00904657	KCNMA1, DRD2, CHRNA7, NOS2	43	172	16792	9.08167	0.999746	0.16471	13.2272
GOTERM_BP_DIRECT	GO:0070374~positive regulation of ERK1 and ERK2 cascade	4	9.30233	0.00948202	DRD2, JUN, ADRA1A, HTR2C	43	175	16792	8.92598	0.99983	0.168619	13.8206
GOTERM_CC_DIRECT	GO:0005901~caveola	3	6.97674	0.0098388	KCNMA1, BMPR2, SCN5A	43	65	18224	19.5606	0.728869	0.0833322	10.9042
GOTERM_BP_DIRECT	GO:0090400~stress-induced premature senescence	2	4.65116	0.00996818	MAPK14, SIRT1	43	4	16792	195.256	0.999891	0.173154	14.4786
GOTERM_BP_DIRECT	GO:1900015~regulation of cytokine production involved in inflammatory response	2	4.65116	0.00996818	MAPK14, NOS2	43	4	16792	195.256	0.999891	0.173154	14.4786
GOTERM_MF_DIRECT	GO:0042802~identical protein binding	7	16.2791	0.0100348	APP, DRD2, JUN, BAX, PPARG, ESR1, SIRT1	43	749	16881	3.66899	0.869617	0.107012	11.893
GOTERM_BP_DIRECT	GO:0007416~synapse assembly	3	6.97674	0.0101803	DRD1, ACHE, DRD2	43	61	16792	19.2055	0.999911	0.17324	14.7642
GOTERM_BP_DIRECT	GO:0042127~regulation of cell proliferation	4	9.30233	0.0110214	JUN, BMPR2, NOS2, SIRT1	43	185	16792	8.44349	0.999959	0.182843	15.8879
GOTERM_BP_DIRECT	GO:0050796~regulation of insulin secretion	3	6.97674	0.0121842	ADRA2A, ADRA2C, NOS2	43	67	16792	17.4856	0.999986	0.196662	17.4187
GOTERM_MF_DIRECT	GO:0022851~GABA-gated chloride ion channel activity	2	4.65116	0.0123797	GABRA2, GABRA1	43	5	16881	157.033	0.919243	0.124042	14.4774
GOTERM_MF_DIRECT	GO:0031694~alpha-2A adrenergic receptor binding	2	4.65116	0.0123797	ADRB1, ADRA2C	43	5	16881	157.033	0.919243	0.124042	14.4774
GOTERM_BP_DIRECT	GO:0007195~adenylate cyclase-inhibiting dopamine receptor signaling pathway	2	4.65116	0.012445	DRD3, DRD2	43	5	16792	156.205	0.999989	0.196996	17.7585
GOTERM_BP_DIRECT	GO:0045760~positive regulation of action potential	2	4.65116	0.012445	ADRA1A, SCN5A	43	5	16792	156.205	0.999989	0.196996	17.7585
GOTERM_BP_DIRECT	GO:0099565~chemical synaptic transmission, postsynaptic	2	4.65116	0.012445	DRD2, GSK3B	43	5	16792	156.205	0.999989	0.196996	17.7585
GOTERM_BP_DIRECT	GO:0001938~positive regulation of endothelial cell proliferation	3	6.97674	0.0128875	JUN, BMPR2, SIRT1	43	69	16792	16.9788	0.999993	0.199853	18.3319
GOTERM_BP_DIRECT	GO:0007265~Ras protein signal transduction	3	6.97674	0.0132457	MAPK14, JUN, ADRA2A	43	70	16792	16.7362	0.999995	0.201447	18.7934
GOTERM_MF_DIRECT	GO:0016491~oxidoreductase activity	4	9.30233	0.0133978	MAOA, MAOB, ADH1C, ADH1B	43	200	16881	7.85163	0.934431	0.12736	15.5777
GOTERM_MF_DIRECT	GO:0008131~primary amine oxidase activity	2	4.65116	0.0148377	MAOA, MAOB	43	6	16881	130.86	0.951183	0.133934	17.1115
GOTERM_MF_DIRECT	GO:0004024~alcohol dehydrogenase activity, zinc-dependent	2	4.65116	0.0148377	ADH1C, ADH1B	43	6	16881	130.86	0.951183	0.133934	17.1115
GOTERM_MF_DIRECT	GO:0008503~benzodiazepine receptor activity	2	4.65116	0.0148377	GABRA2, GABRA6	43	6	16881	130.86	0.951183	0.133934	17.1115
GOTERM_MF_DIRECT	GO:0001588~dopamine neurotransmitter receptor activity, coupled via Gs	2	4.65116	0.0148377	DRD1, DRD3	43	6	16881	130.86	0.951183	0.133934	17.1115
GOTERM_BP_DIRECT	GO:0021984~adenohypophysis development	2	4.65116	0.0149158	DRD2, SLC6A3	43	6	16792	130.171	0.999999	0.220359	20.9128
GOTERM_BP_DIRECT	GO:0021853~cerebral cortex GABAergic interneuron migration	2	4.65116	0.0149158	DRD1, DRD2	43	6	16792	130.171	0.999999	0.220359	20.9128
GOTERM_BP_DIRECT	GO:0007623~circadian rhythm	3	6.97674	0.0151011	JUN, GSK3B, NOS2	43	75	16792	15.6205	0.999999	0.219278	21.1447
GOTERM_BP_DIRECT	GO:0007617~mating behavior	2	4.65116	0.0173806	DRD1, APP	43	7	16792	111.575	1	0.244388	23.9463
GOTERM_BP_DIRECT	GO:0030814~regulation of cAMP metabolic process	2	4.65116	0.0173806	DRD3, DRD2	43	7	16792	111.575	1	0.244388	23.9463
GOTERM_BP_DIRECT	GO:0030432~peristalsis	2	4.65116	0.0173806	DRD1, DRD2	43	7	16792	111.575	1	0.244388	23.9463
GOTERM_BP_DIRECT	GO:0015872~dopamine transport	2	4.65116	0.0173806	DRD1, SLC6A3	43	7	16792	111.575	1	0.244388	23.9463
GOTERM_BP_DIRECT	GO:0043410~positive regulation of MAPK cascade	3	6.97674	0.0174662	ADRB2, ADRA1B, ADRA1A	43	81	16792	14.4634	1	0.241766	24.0497
GOTERM_BP_DIRECT	GO:0035556~intracellular signal transduction	5	11.6279	0.0178387	DRD2, MAPK14, GSK3B, ADRA1B, ADRA1A	43	403	16792	4.84506	1	0.242649	24.498
GOTERM_BP_DIRECT	GO:0001525~angiogenesis	4	9.30233	0.0181345	PIK3CG, MAPK14, JUN, SIRT1	43	223	16792	7.00469	1	0.242604	24.8522
GOTERM_BP_DIRECT	GO:0009636~response to toxic substance	3	6.97674	0.0191247	DRD2, BAX, MAOB	43	85	16792	13.7828	1	0.250526	26.0267
GOTERM_BP_DIRECT	GO:0042135~neurotransmitter catabolic process	2	4.65116	0.0198393	MAOA, MAOB	43	8	16792	97.6279	1	0.255052	26.8636
GOTERM_BP_DIRECT	GO:0002024~diet induced thermogenesis	2	4.65116	0.0222921	ADRB2, ADRB1	43	9	16792	86.7804	1	0.278193	29.6692
GOTERM_BP_DIRECT	GO:0060068~vagina development	2	4.65116	0.0222921	BAX, ESR1	43	9	16792	86.7804	1	0.278193	29.6692
GOTERM_BP_DIRECT	GO:1902476~chloride transmembrane transport	3	6.97674	0.0226319	GABRA2, GABRA1, GABRA6	43	93	16792	12.5971	1	0.278088	30.0499
GOTERM_MF_DIRECT	GO:0051378~serotonin binding	2	4.65116	0.0246098	HTR3A, HTR2C	43	10	16881	78.5163	0.993483	0.204504	26.8623
GOTERM_BP_DIRECT	GO:1901030~positive regulation of mitochondrial outer membrane permeabilization involved in apoptotic signaling pathway	2	4.65116	0.0247388	GSK3B, BAX	43	10	16792	78.1023	1	0.296076	32.3673
GOTERM_BP_DIRECT	GO:0042053~regulation of dopamine metabolic process	2	4.65116	0.0247388	DRD1, SLC6A3	43	10	16792	78.1023	1	0.296076	32.3673
GOTERM_BP_DIRECT	GO:0043268~positive regulation of potassium ion transport	2	4.65116	0.0247388	DRD1, ADRA2A	43	10	16792	78.1023	1	0.296076	32.3673
GOTERM_BP_DIRECT	GO:0060158~phospholipase C-activating dopamine receptor signaling pathway	2	4.65116	0.0247388	DRD1, DRD2	43	10	16792	78.1023	1	0.296076	32.3673
GOTERM_BP_DIRECT	GO:0007409~axonogenesis	3	6.97674	0.0249487	APP, DRD2, GSK3B	43	98	16792	11.9544	1	0.294421	32.5942
GOTERM_BP_DIRECT	GO:0042593~glucose homeostasis	3	6.97674	0.0263835	PPARG, ADRA2A, ADRA1B	43	101	16792	11.5994	1	0.304799	34.1262
GOTERM_BP_DIRECT	GO:0048149~behavioral response to ethanol	2	4.65116	0.0271796	DRD2, CHRNA7	43	11	16792	71.0021	1	0.30869	34.9621
GOTERM_BP_DIRECT	GO:0021756~striatum development	2	4.65116	0.0271796	DRD1, DRD2	43	11	16792	71.0021	1	0.30869	34.9621
GOTERM_CC_DIRECT	GO:0016324~apical plasma membrane	4	9.30233	0.0292627	KCNMA1, ADRB2, BMPR2, CHRNA7	43	291	18224	5.82562	0.980165	0.217311	29.3056
GOTERM_MF_DIRECT	GO:0004708~MAP kinase kinase activity	2	4.65116	0.0294603	MAPK14, MAPK10	43	12	16881	65.4302	0.997619	0.230971	31.2995
GOTERM_BP_DIRECT	GO:0042136~neurotransmitter biosynthetic process	2	4.65116	0.0296144	ACHE, SLC6A3	43	12	16792	65.0853	1	0.3276	37.4574
GOTERM_BP_DIRECT	GO:0007191~adenylate cyclase-activating dopamine receptor signaling pathway	2	4.65116	0.0296144	DRD1, DRD3	43	12	16792	65.0853	1	0.3276	37.4574
GOTERM_BP_DIRECT	GO:0006069~ethanol oxidation	2	4.65116	0.0296144	ADH1C, ADH1B	43	12	16792	65.0853	1	0.3276	37.4574
GOTERM_BP_DIRECT	GO:0002031~G-protein coupled receptor internalization	2	4.65116	0.0296144	DRD3, DRD2	43	12	16792	65.0853	1	0.3276	37.4574
GOTERM_BP_DIRECT	GO:0040015~negative regulation of multicellular organism growth	2	4.65116	0.0296144	ADRB2, ADRB1	43	12	16792	65.0853	1	0.3276	37.4574
GOTERM_BP_DIRECT	GO:0035815~positive regulation of renal sodium excretion	2	4.65116	0.0296144	DRD3, DRD2	43	12	16792	65.0853	1	0.3276	37.4574
GOTERM_BP_DIRECT	GO:0050709~negative regulation of protein secretion	2	4.65116	0.0320432	DRD3, DRD2	43	13	16792	60.0787	1	0.345476	39.8572
GOTERM_BP_DIRECT	GO:0014059~regulation of dopamine secretion	2	4.65116	0.0320432	DRD3, DRD2	43	13	16792	60.0787	1	0.345476	39.8572
GOTERM_BP_DIRECT	GO:0050872~white fat cell differentiation	2	4.65116	0.0320432	PPARG, SIRT1	43	13	16792	60.0787	1	0.345476	39.8572
GOTERM_MF_DIRECT	GO:0008134~transcription factor binding	4	9.30233	0.033398	JUN, PPARG, ESR1, SIRT1	43	284	16881	5.52932	0.998953	0.248663	34.7179
GOTERM_MF_DIRECT	GO:0004707~MAP kinase activity	2	4.65116	0.0342873	MAPK14, MAPK10	43	14	16881	56.0831	0.99913	0.245653	35.468
GOTERM_BP_DIRECT	GO:0019395~fatty acid oxidation	2	4.65116	0.0344662	MAPK14, PPARG	43	14	16792	55.7874	1	0.362395	42.165
GOTERM_BP_DIRECT	GO:0007625~grooming behavior	2	4.65116	0.0344662	DRD1, DRD2	43	14	16792	55.7874	1	0.362395	42.165
GOTERM_CC_DIRECT	GO:0043235~receptor complex	3	6.97674	0.0346042	APP, ADRB2, ADRA2A	43	127	18224	10.0114	0.990426	0.23925	33.7169
GOTERM_CC_DIRECT	GO:0009986~cell surface	5	11.6279	0.0355444	ACHE, APP, SLC6A3, BMPR2, SCN5A	43	542	18224	3.90972	0.991581	0.233104	34.4668
GOTERM_BP_DIRECT	GO:0030308~negative regulation of cell growth	3	6.97674	0.036763	PPARG, BMPR2, SIRT1	43	121	16792	9.68211	1	0.377442	44.2759
GOTERM_BP_DIRECT	GO:0035994~response to muscle stretch	2	4.65116	0.0392943	MAPK14, JUN	43	16	16792	48.814	1	0.39363	46.5187
GOTERM_BP_DIRECT	GO:0007178~transmembrane receptor protein serine/threonine kinase signaling pathway	2	4.65116	0.0416995	MAPK14, BMPR2	43	17	16792	45.9425	1	0.408069	48.5712
GOTERM_BP_DIRECT	GO:0030224~monocyte differentiation	2	4.65116	0.0416995	JUN, PPARG	43	17	16792	45.9425	1	0.408069	48.5712
GOTERM_BP_DIRECT	GO:0009416~response to light stimulus	2	4.65116	0.0416995	DRD2, MAPK10	43	17	16792	45.9425	1	0.408069	48.5712
GOTERM_BP_DIRECT	GO:0010039~response to iron ion	2	4.65116	0.0440988	DRD2, SLC6A3	43	18	16792	43.3902	1	0.421793	50.5451
GOTERM_BP_DIRECT	GO:0010629~negative regulation of gene expression	3	6.97674	0.0460132	ESR1, NOS2, SIRT1	43	137	16792	8.55135	1	0.431439	52.069
GOTERM_CC_DIRECT	GO:0005741~mitochondrial outer membrane	3	6.97674	0.0462051	BAX, MAOA, MAOB	43	149	18224	8.53317	0.998059	0.28011	42.4437
GOTERM_BP_DIRECT	GO:0006897~endocytosis	3	6.97674	0.0472244	PIK3CG, APP, CHRNA7	43	139	16792	8.42831	1	0.435798	53.0103
GOTERM_CC_DIRECT	GO:0098794~postsynapse	2	4.65116	0.0495219	GABRA2, GSK3B	43	22	18224	38.5285	0.998774	0.284816	44.738
GOTERM_BP_DIRECT	GO:0002028~regulation of sodium ion transport	2	4.65116	0.0512616	ADRB2, DRD2	43	21	16792	37.1916	1	0.459143	56.0244
GOTERM_BP_DIRECT	GO:0055117~regulation of cardiac muscle contraction	2	4.65116	0.0512616	ADRA1B, ADRA1A	43	21	16792	37.1916	1	0.459143	56.0244
GOTERM_CC_DIRECT	GO:0031513~nonmotile primary cilium	2	4.65116	0.0517151	DRD1, DRD2	43	23	18224	36.8534	0.999097	0.283784	46.2088
GOTERM_CC_DIRECT	GO:0048471~perinuclear region of cytoplasm	5	11.6279	0.0539064	ACHE, APP, GSK3B, PPARG, NOS2	43	621	18224	3.41235	0.999334	0.282859	47.6425
GOTERM_BP_DIRECT	GO:0001836~release of cytochrome c from mitochondria	2	4.65116	0.0560077	JUN, BAX	43	23	16792	33.9575	1	0.485548	59.3361
GOTERM_BP_DIRECT	GO:0043278~response to morphine	2	4.65116	0.0560077	DRD3, DRD2	43	23	16792	33.9575	1	0.485548	59.3361
GOTERM_MF_DIRECT	GO:0005102~receptor binding	4	9.30233	0.0571891	APP, SLC6A3, F2, NOS2	43	353	16881	4.44851	0.999993	0.367153	52.2563
GOTERM_BP_DIRECT	GO:0008306~associative learning	2	4.65116	0.058372	DRD2, CHRNA7	43	24	16792	32.5426	1	0.49586	60.8974
GOTERM_BP_DIRECT	GO:0050482~arachidonic acid secretion	2	4.65116	0.058372	DRD3, DRD2	43	24	16792	32.5426	1	0.49586	60.8974
GOTERM_BP_DIRECT	GO:0035235~ionotropic glutamate receptor signaling pathway	2	4.65116	0.058372	APP, GRIN2D	43	24	16792	32.5426	1	0.49586	60.8974
GOTERM_MF_DIRECT	GO:0004672~protein kinase activity	4	9.30233	0.0595585	PIK3CG, MAPK14, GSK3B, MAPK10	43	359	16881	4.37417	0.999996	0.368342	53.7409
GOTERM_CC_DIRECT	GO:0005719~nuclear euchromatin	2	4.65116	0.0604385	JUN, SIRT1	43	27	18224	31.3936	0.999733	0.300779	51.7115
GOTERM_BP_DIRECT	GO:0051899~membrane depolarization	2	4.65116	0.0607306	JUN, SCN5A	43	25	16792	31.2409	1	0.50572	62.3988
GOTERM_BP_DIRECT	GO:0040014~regulation of multicellular organism growth	2	4.65116	0.0630834	APP, DRD3	43	26	16792	30.0394	1	0.515153	63.8427
GOTERM_BP_DIRECT	GO:0007568~aging	3	6.97674	0.0639862	SLC6A3, JUN, ADRA1A	43	165	16792	7.10021	1	0.516054	64.3828
GOTERM_BP_DIRECT	GO:0048678~response to axon injury	2	4.65116	0.0654304	DRD2, BAX	43	27	16792	28.9268	1	0.519961	65.2312
GOTERM_BP_DIRECT	GO:0086010~membrane depolarization during action potential	2	4.65116	0.0677717	CACNA1S, SCN5A	43	28	16792	27.8937	1	0.528643	66.5664
GOTERM_BP_DIRECT	GO:0019228~neuronal action potential	2	4.65116	0.0677717	DRD1, SCN5A	43	28	16792	27.8937	1	0.528643	66.5664
GOTERM_BP_DIRECT	GO:0001662~behavioral fear response	2	4.65116	0.0701073	DRD1, HTR2C	43	29	16792	26.9318	1	0.536971	67.8504
GOTERM_CC_DIRECT	GO:0043198~dendritic shaft	2	4.65116	0.0712326	APP, GSK3B	43	32	18224	26.4884	0.999942	0.333978	57.8065
GOTERM_BP_DIRECT	GO:2000379~positive regulation of reactive oxygen species metabolic process	2	4.65116	0.0724372	MAPK14, F2	43	30	16792	26.0341	1	0.544966	69.0852
GOTERM_BP_DIRECT	GO:0007628~adult walking behavior	2	4.65116	0.0747613	DRD1, DRD2	43	31	16792	25.1943	1	0.552648	70.2727
GOTERM_BP_DIRECT	GO:0046676~negative regulation of insulin secretion	2	4.65116	0.0747613	DRD2, ADRA2A	43	31	16792	25.1943	1	0.552648	70.2727
GOTERM_BP_DIRECT	GO:0071479~cellular response to ionizing radiation	2	4.65116	0.0747613	MAPK14, SIRT1	43	31	16792	25.1943	1	0.552648	70.2727
GOTERM_BP_DIRECT	GO:0050873~brown fat cell differentiation	2	4.65116	0.0770798	ADRB2, ADRB1	43	32	16792	24.407	1	0.560031	71.4146
GOTERM_BP_DIRECT	GO:0001974~blood vessel remodeling	2	4.65116	0.0770798	BAX, BMPR2	43	32	16792	24.407	1	0.560031	71.4146
GOTERM_BP_DIRECT	GO:0002027~regulation of heart rate	2	4.65116	0.0793926	DRD2, SCN5A	43	33	16792	23.6674	1	0.567134	72.5127
GOTERM_BP_DIRECT	GO:0051402~neuron apoptotic process	2	4.65116	0.0793926	APP, BAX	43	33	16792	23.6674	1	0.567134	72.5127
GOTERM_BP_DIRECT	GO:0010634~positive regulation of epithelial cell migration	2	4.65116	0.0793926	JUN, BMPR2	43	33	16792	23.6674	1	0.567134	72.5127
GOTERM_BP_DIRECT	GO:0070059~intrinsic apoptotic signaling pathway in response to endoplasmic reticulum stress	2	4.65116	0.0793926	GSK3B, BAX	43	33	16792	23.6674	1	0.567134	72.5127
GOTERM_MF_DIRECT	GO:0001540~beta-amyloid binding	2	4.65116	0.0812861	ACHE, CHRNA7	43	34	16881	23.093	1	0.457535	65.5054
GOTERM_BP_DIRECT	GO:0097192~extrinsic apoptotic signaling pathway in absence of ligand	2	4.65116	0.0816998	GSK3B, BAX	43	34	16792	22.9713	1	0.57397	73.5687

## Sheet: MF
Term	Count	%	PValue	Genes	List Total	Pop Hits	Pop Total	Fold Enrichment			Term	Fold Enrichment	PValue	Count
GO:0051379~epinephrine binding	5	11.6279	4.94589e-10	ADRB2, ADRB1, ADRA2A, ADRA2C, ADRA2B	43	6	16881	327.151			alpha1-adrenergic receptor activity	392.581	1.81008e-05	3
GO:0005230~extracellular ligand-gated ion channel activity	6	13.9535	1.6801e-08	GABRA2, GABRA1, GABRA6, CHRNA7, HTR3A, CHRNA2	43	33	16881	71.3784			alpha2-adrenergic receptor activity	392.581	1.81008e-05	3
GO:0008144~drug binding	7	16.2791	3.14168e-08	GABRA1, DRD3, DRD2, SLC6A3, PPARG, HTR2C, CHRNA2	43	76	16881	36.1588			epinephrine binding	327.151	4.94589e-10	5
GO:0035240~dopamine binding	4	9.30233	1.69779e-06	DRD1, DRD3, DRD2, SLC6A3	43	10	16881	157.033			norepinephrine binding	294.436	3.61444e-05	3
GO:0004937~alpha1-adrenergic receptor activity	3	6.97674	1.81008e-05	ADRA1B, ADRA1A, ADRA1D	43	3	16881	392.581			dopamine neurotransmitter receptor activity, coupled via Gi/Go	261.721	0.0074459	2
GO:0004938~alpha2-adrenergic receptor activity	3	6.97674	1.81008e-05	ADRA2A, ADRA2C, ADRA2B	43	3	16881	392.581			dopamine neurotransmitter receptor activity	235.549	6.01455e-05	3
GO:0042166~acetylcholine binding	4	9.30233	3.57797e-05	ACHE, CHRNA7, HTR3A, CHRNA2	43	26	16881	60.3971			dopamine binding	157.033	1.69779e-06	4
GO:0051380~norepinephrine binding	3	6.97674	3.61444e-05	ADRB2, ADRB1, ADRA2A	43	4	16881	294.436			extracellular ligand-gated ion channel activity	71.3784	1.6801e-08	6
GO:0004952~dopamine neurotransmitter receptor activity	3	6.97674	6.01455e-05	DRD1, DRD3, DRD2	43	5	16881	235.549			GABA-A receptor activity	61.9865	0.001006	3
GO:0042803~protein homodimerization activity	10	23.2558	6.21384e-05	ACHE, ADRB2, DRD2, JUN, BAX, MAOB, ADRA2A, CHRNA7, ADRA2C, NOS2	43	730	16881	5.37783			acetylcholine binding	60.3971	3.57797e-05	4
GO:0046982~protein heterodimerization activity	8	18.6047	0.000134616	ADRB1, DRD2, JUN, BAX, ADRA2A, ADRA1B, ADRA1A, ADRA2C	43	465	16881	6.75409			acetylcholine receptor activity	51.2063	0.00147906	3
GO:0019899~enzyme binding	7	16.2791	0.000162326	APP, MAPK14, JUN, PPARG, ESR1, SIRT1, SCN5A	43	333	16881	8.25246			acetylcholine-activated cation-selective channel activity	51.2063	0.00147906	3
GO:0004890~GABA-A receptor activity	3	6.97674	0.001006	GABRA2, GABRA1, GABRA6	43	19	16881	61.9865			drug binding	36.1588	3.14168e-08	7
GO:0015464~acetylcholine receptor activity	3	6.97674	0.00147906	CHRNA7, HTR3A, CHRNA2	43	23	16881	51.2063			ligand-gated ion channel activity	32.7151	0.00360841	3
GO:0004889~acetylcholine-activated cation-selective channel activity	3	6.97674	0.00147906	CHRNA7, HTR3A, CHRNA2	43	23	16881	51.2063			core promoter sequence-specific DNA binding	27.3894	0.00511545	3
GO:0015276~ligand-gated ion channel activity	3	6.97674	0.00360841	CHRNA7, HTR3A, CHRNA2	43	36	16881	32.7151			enzyme binding	8.25246	0.000162326	7
GO:0001046~core promoter sequence-specific DNA binding	3	6.97674	0.00511545	PPARG, ESR1, SIRT1	43	43	16881	27.3894			protein heterodimerization activity	6.75409	0.000134616	8
GO:0001591~dopamine neurotransmitter receptor activity, coupled via Gi/Go	2	4.65116	0.0074459	DRD3, DRD2	43	3	16881	261.721			protein homodimerization activity	5.37783	6.21384e-05	10
GO:0005515~protein binding	31	72.093	0.00827678	ACHE, DRD1, DRD3, DRD2, SLC6A3, PPARG, BMPR2, GABBR1, APP, GRIN2D, ADRA2A, ADRA2C, ADRA2B, NOS2, HTR3A, SCN5A, PIK3CG, KCNMA1, ESR1, MAPK10, CACNA1S, GRM1, SIRT1, ADRB2, ADRB1, JUN, GSK3B, MAPK14, BAX, F2, ADRA1D	43	8785	16881	1.38532			protein binding	1.38532	0.00827678	31

## Sheet: BP
Term	Count	%	PValue	Genes	List Total	Pop Hits	Pop Total	Fold Enrichment			Term	Fold Enrichment	PValue	Count
GO:0071880~adenylate cyclase-activating adrenergic receptor signaling pathway	9	20.9302	5.57374e-17	ADRB2, ADRB1, DRD2, ADRA2A, ADRA1B, ADRA1A, ADRA2C, ADRA2B, ADRA1D	43	19	16792	184.979			activation of MAPK activity by adrenergic receptor signaling pathway	292.884	3.65279e-05	3
GO:0042493~response to drug	9	20.9302	7.27497e-07	DRD1, DRD3, DRD2, SLC6A3, JUN, MAOB, PPARG, ADRA1A, HTR2C	43	304	16792	11.5612			epidermal growth factor-activated receptor transactivation by G-protein coupled receptor signaling pathway	292.884	3.65279e-05	3
GO:0007626~locomotory behavior	6	13.9535	2.0426e-06	APP, DRD3, DRD2, SLC6A3, GRM1, HTR2C	43	84	16792	27.8937			norepinephrine-epinephrine vasoconstriction involved in regulation of systemic arterial blood pressure	292.884	3.65279e-05	3
GO:0060134~prepulse inhibition	4	9.30233	4.08939e-06	DRD1, DRD3, DRD2, SLC6A3	43	13	16792	120.157			negative regulation of epinephrine secretion	292.884	3.65279e-05	3
GO:0006940~regulation of smooth muscle contraction	4	9.30233	7.96546e-06	ADRB2, ADRA2A, ADRA2C, ADRA2B	43	16	16792	97.6279			adenylate cyclase-activating adrenergic receptor signaling pathway	184.979	5.57374e-17	9
GO:0019229~regulation of vasoconstriction	4	9.30233	1.61028e-05	ADRA2A, ADRA1A, ADRA2C, ADRA2B	43	20	16792	78.1023			prepulse inhibition	120.157	4.08939e-06	4
GO:0007214~gamma-aminobutyric acid signaling pathway	4	9.30233	2.16773e-05	GABRA2, GABRA1, GABRA6, GABBR1	43	22	16792	71.0021			regulation of smooth muscle contraction	97.6279	7.96546e-06	4
GO:0007200~phospholipase C-activating G-protein coupled receptor signaling pathway	5	11.6279	2.17724e-05	ADRA1B, ESR1, ADRA1A, HTR2C, ADRA1D	43	66	16792	29.5842			regulation of vasoconstriction	78.1023	1.61028e-05	4
GO:0007194~negative regulation of adenylate cyclase activity	4	9.30233	2.48855e-05	DRD3, DRD2, ADRA2A, GABBR1	43	23	16792	67.9151			gamma-aminobutyric acid signaling pathway	71.0021	2.16773e-05	4
GO:0071883~activation of MAPK activity by adrenergic receptor signaling pathway	3	6.97674	3.65279e-05	ADRA2A, ADRA2C, ADRA2B	43	4	16792	292.884			negative regulation of adenylate cyclase activity	67.9151	2.48855e-05	4
GO:0035625~epidermal growth factor-activated receptor transactivation by G-protein coupled receptor signaling pathway	3	6.97674	3.65279e-05	ADRA2A, ADRA2C, ADRA2B	43	4	16792	292.884			positive regulation of cytosolic calcium ion concentration involved in phospholipase C-activating G-protein coupled signaling pathway	55.7874	4.56342e-05	4
GO:0001994~norepinephrine-epinephrine vasoconstriction involved in regulation of systemic arterial blood pressure	3	6.97674	3.65279e-05	ADRA1B, ADRA1A, ADRA1D	43	4	16792	292.884			phospholipase C-activating G-protein coupled receptor signaling pathway	29.5842	2.17724e-05	5
GO:0032811~negative regulation of epinephrine secretion	3	6.97674	3.65279e-05	ADRA2A, ADRA2C, ADRA2B	43	4	16792	292.884			locomotory behavior	27.8937	2.0426e-06	6
GO:0007267~cell-cell signaling	7	16.2791	3.75215e-05	ADRB2, ADRB1, ADRA1B, ADRA1A, ADRA2C, ADRA2B, ADRA1D	43	254	16792	10.7621			response to drug	11.5612	7.27497e-07	9
GO:0051482~positive regulation of cytosolic calcium ion concentration involved in phospholipase C-activating G-protein coupled signaling pathway	4	9.30233	4.56342e-05	DRD1, DRD2, GRM1, HTR2C	43	28	16792	55.7874			cell-cell signaling	10.7621	3.75215e-05	7

## Sheet: CC
Term	Count	%	PValue	Genes	List Total	Pop Hits	Pop Total	Fold Enrichment			Term	Fold Enrichment	PValue	Count
GO:0005886~plasma membrane	33	76.7442	2.51301e-13	ACHE, DRD1, DRD3, DRD2, SLC6A3, BMPR2, GABBR1, APP, GRIN2D, ADRA2A, CHRNA7, ADRA2C, ADRA2B, HTR3A, SCN5A, CHRNA2, PIK3CG, KCNMA1, GABRA2, GABRA1, GABRA6, ESR1, MAPK10, CACNA1S, GRM1, ADRB2, ADRB1, GSK3B, F2, ADRA1B, ADRA1A, HTR2C, ADRA1D	43	4121	18224	3.3938			GABA-A receptor complex	70.6357	0.000774989	3
GO:0005887~integral component of plasma membrane	19	44.186	5.52302e-10	DRD1, GABRA1, DRD3, DRD2, SLC6A3, GABRA6, BMPR2, GABBR1, GRM1, APP, ADRB2, ADRB1, ADRA2A, ADRA1B, ADRA1A, ADRA2C, ADRA2B, HTR2C, ADRA1D	43	1415	18224	5.69079			acetylcholine-gated channel complex	52.9767	0.00138582	3
GO:0045211~postsynaptic membrane	8	18.6047	4.82973e-07	GABRA2, GABRA1, GRIN2D, GABRA6, GABBR1, CHRNA7, HTR3A, CHRNA2	43	211	18224	16.0688			T-tubule	33.459	0.00345848	3
GO:0030054~cell junction	9	20.9302	8.47458e-06	ACHE, GABRA2, GABRA1, GRIN2D, GABRA6, GABBR1, CHRNA7, HTR3A, CHRNA2	43	459	18224	8.31008			chloride channel complex	25.9478	0.00569354	3
GO:1902711~GABA-A receptor complex	3	6.97674	0.000774989	GABRA2, GABRA1, GABRA6	43	18	18224	70.6357			caveola	19.5606	0.0098388	3
GO:0045202~synapse	5	11.6279	0.000784638	ACHE, APP, GABRA2, GABRA1, GABRA6	43	181	18224	11.7076			postsynaptic membrane	16.0688	4.82973e-07	8
GO:0016021~integral component of membrane	23	53.4884	0.000861216	KCNMA1, GABRA2, ACHE, GABRA1, GABRA6, MAOA, SLC6A3, MAOB, GABBR1, ESR1, GRM1, APP, ADRB2, GRIN2D, BAX, ADRA1A, CHRNA7, ADRA2C, ADRA2B, HTR3A, SCN5A, ADRA1D, CHRNA2	43	5163	18224	1.888			synapse	11.7076	0.000784638	5
GO:0030425~dendrite	6	13.9535	0.000991735	GABRA2, DRD2, BMPR2, GABBR1, GRM1, HTR2C	43	335	18224	7.5907			axon	9.54536	0.00166911	5
GO:0005892~acetylcholine-gated channel complex	3	6.97674	0.00138582	CHRNA7, HTR3A, CHRNA2	43	24	18224	52.9767			postsynaptic density	9.21335	0.0087075	4
GO:0030424~axon	5	11.6279	0.00166911	APP, GABRA2, DRD2, SLC6A3, HTR3A	43	222	18224	9.54536			cell junction	8.31008	8.47458e-06	9
GO:0030315~T-tubule	3	6.97674	0.00345848	ADRA1A, CACNA1S, SCN5A	43	38	18224	33.459			dendrite	7.5907	0.000991735	6
GO:0034707~chloride channel complex	3	6.97674	0.00569354	GABRA2, GABRA1, GABRA6	43	49	18224	25.9478			neuronal cell body	6.72721	0.00584635	5
GO:0043025~neuronal cell body	5	11.6279	0.00584635	GABRA2, SLC6A3, GSK3B, BMPR2, HTR3A	43	315	18224	6.72721			integral component of plasma membrane	5.69079	5.52302e-10	19
GO:0014069~postsynaptic density	4	9.30233	0.0087075	DRD2, GSK3B, BMPR2, GRM1	43	184	18224	9.21335			plasma membrane	3.3938	2.51301e-13	33
GO:0005901~caveola	3	6.97674	0.0098388	KCNMA1, BMPR2, SCN5A	43	65	18224	19.5606			integral component of membrane	1.888	0.000861216	23
