# Supplementary material for: Candidate Chinese Herbal Medicine Alleviates Methamphetamine Addiction via Regulating Dopaminergic and Serotonergic Pathways
Source: Front Mol Neurosci. 2022 Mar 29;15:874080. doi: 10.3389/fnmol.2022.874080 (PMC9002015; doi:10.3389/fnmol.2022.874080)
Supplement: Supplementary file 6 [file Data_Sheet_6.XLSX]

## Sheet: DAVID-KEGG
Category	Term	Count	%	PValue	Genes	List Total	Pop Hits	Pop Total	Fold Enrichment	Bonferroni	Benjamini	FDR
KEGG_PATHWAY	hsa04080:Neuroactive ligand-receptor interaction	21	48.8372	1.41676e-17	DRD1, GABRA2, GABRA1, DRD3, DRD2, GABRA6, GABBR1, GRM1, ADRB2, ADRB1, GRIN2D, F2, ADRA2A, ADRA1B, ADRA1A, CHRNA7, ADRA2C, ADRA2B, HTR2C, ADRA1D, CHRNA2	43	277	6879	12.1282	2.13931e-15	2.13931e-15	1.6938e-14
KEGG_PATHWAY	hsa04020:Calcium signaling pathway	12	27.907	5.78468e-09	DRD1, ADRB2, ADRB1, GRIN2D, ADRA1B, ADRA1A, CHRNA7, NOS2, CACNA1S, GRM1, HTR2C, ADRA1D	43	179	6879	10.7247	8.73486e-07	4.36743e-07	6.9158e-06
KEGG_PATHWAY	hsa04022:cGMP-PKG signaling pathway	10	23.2558	3.30176e-07	KCNMA1, ADRB2, ADRB1, ADRA2A, ADRA1B, ADRA1A, ADRA2C, ADRA2B, CACNA1S, ADRA1D	43	158	6879	10.1251	4.98553e-05	1.66187e-05	0.000394737
KEGG_PATHWAY	hsa05030:Cocaine addiction	7	16.2791	4.11602e-07	DRD1, DRD2, SLC6A3, GRIN2D, JUN, MAOA, MAOB	43	49	6879	22.8538	6.21499e-05	1.55378e-05	0.000492085
KEGG_PATHWAY	hsa04728:Dopaminergic synapse	9	20.9302	8.00898e-07	DRD1, DRD3, DRD2, MAPK14, SLC6A3, GSK3B, MAOA, MAOB, MAPK10	43	128	6879	11.2484	0.000120928	2.41868e-05	0.0009575
KEGG_PATHWAY	hsa04024:cAMP signaling pathway	10	23.2558	2.21371e-06	PIK3CG, DRD1, ADRB2, ADRB1, DRD2, GRIN2D, JUN, GABBR1, MAPK10, CACNA1S	43	198	6879	8.07963	0.000334215	5.57103e-05	0.00264655
KEGG_PATHWAY	hsa05031:Amphetamine addiction	7	16.2791	2.47711e-06	DRD1, SLC6A3, GRIN2D, JUN, MAOA, MAOB, SIRT1	43	66	6879	16.9672	0.000373974	5.34334e-05	0.00296144
KEGG_PATHWAY	hsa04261:Adrenergic signaling in cardiomyocytes	8	18.6047	1.68519e-05	ADRB2, ADRB1, MAPK14, ADRA1B, ADRA1A, CACNA1S, SCN5A, ADRA1D	43	138	6879	9.27401	0.00254142	0.000318031	0.0201452
KEGG_PATHWAY	hsa04723:Retrograde endocannabinoid signaling	7	16.2791	2.95068e-05	GABRA2, GABRA1, MAPK14, GABRA6, MAPK10, CACNA1S, GRM1	43	101	6879	11.0875	0.00444568	0.000494943	0.0352708
KEGG_PATHWAY	hsa05033:Nicotine addiction	5	11.6279	9.35683e-05	GABRA2, GABRA1, GRIN2D, GABRA6, CHRNA7	43	40	6879	19.9971	0.0140301	0.00141195	0.111807
KEGG_PATHWAY	hsa04970:Salivary secretion	6	13.9535	0.000160607	KCNMA1, ADRB2, ADRB1, ADRA1B, ADRA1A, ADRA1D	43	86	6879	11.1612	0.0239618	0.00220244	0.191843
KEGG_PATHWAY	hsa05210:Colorectal cancer	5	11.6279	0.000518251	PIK3CG, JUN, GSK3B, BAX, MAPK10	43	62	6879	12.9014	0.075291	0.00650179	0.617833
KEGG_PATHWAY	hsa04726:Serotonergic synapse	6	13.9535	0.000528288	APP, MAOA, MAOB, HTR3A, CACNA1S, HTR2C	43	111	6879	8.64739	0.0766921	0.00611909	0.629764
KEGG_PATHWAY	hsa04722:Neurotrophin signaling pathway	6	13.9535	0.000754449	PIK3CG, MAPK14, JUN, GSK3B, BAX, MAPK10	43	120	6879	7.99884	0.107711	0.0081073	0.898255
KEGG_PATHWAY	hsa04917:Prolactin signaling pathway	5	11.6279	0.000867533	PIK3CG, MAPK14, GSK3B, ESR1, MAPK10	43	71	6879	11.266	0.12283	0.0086989	1.03225
KEGG_PATHWAY	hsa00350:Tyrosine metabolism	4	9.30233	0.00120929	MAOA, MAOB, ADH1C, ADH1B	43	35	6879	18.2831	0.166993	0.0113546	1.43621
KEGG_PATHWAY	hsa04727:GABAergic synapse	5	11.6279	0.00169966	GABRA2, GABRA1, GABRA6, GABBR1, CACNA1S	43	85	6879	9.4104	0.226529	0.0149963	2.0132
KEGG_PATHWAY	hsa04540:Gap junction	5	11.6279	0.00193176	DRD1, ADRB1, DRD2, GRM1, HTR2C	43	88	6879	9.08959	0.253215	0.0160902	2.28522
KEGG_PATHWAY	hsa05032:Morphine addiction	5	11.6279	0.00218502	DRD1, GABRA2, GABRA1, GABRA6, GABBR1	43	91	6879	8.78993	0.281291	0.0172339	2.58123
KEGG_PATHWAY	hsa04915:Estrogen signaling pathway	5	11.6279	0.00297106	PIK3CG, JUN, GABBR1, ESR1, GRM1	43	99	6879	8.07963	0.361924	0.0222144	3.49477
KEGG_PATHWAY	hsa05142:Chagas disease (American trypanosomiasis)	5	11.6279	0.00355016	PIK3CG, MAPK14, JUN, MAPK10, NOS2	43	104	6879	7.69119	0.415517	0.0252486	4.16278
KEGG_PATHWAY	hsa05034:Alcoholism	6	13.9535	0.00419259	DRD1, DRD2, SLC6A3, GRIN2D, MAOA, MAOB	43	177	6879	5.42294	0.469753	0.0284251	4.89888
KEGG_PATHWAY	hsa04270:Vascular smooth muscle contraction	5	11.6279	0.00540618	KCNMA1, ADRA1B, ADRA1A, CACNA1S, ADRA1D	43	117	6879	6.83661	0.558928	0.0349632	6.27529
KEGG_PATHWAY	hsa04924:Renin secretion	4	9.30233	0.00680977	KCNMA1, ADRB2, ADRB1, CACNA1S	43	64	6879	9.99855	0.643632	0.0420803	7.84441
KEGG_PATHWAY	hsa04380:Osteoclast differentiation	5	11.6279	0.00803476	PIK3CG, MAPK14, JUN, PPARG, MAPK10	43	131	6879	6.10598	0.704223	0.0475579	9.19416
KEGG_PATHWAY	hsa00982:Drug metabolism - cytochrome P450	4	9.30233	0.00805427	MAOA, MAOB, ADH1C, ADH1B	43	68	6879	9.4104	0.7051	0.0458803	9.21552
KEGG_PATHWAY	hsa04068:FoxO signaling pathway	5	11.6279	0.00869054	PIK3CG, MAPK14, MAPK10, GRM1, SIRT1	43	134	6879	5.96928	0.732332	0.0476427	9.90926
KEGG_PATHWAY	hsa05133:Pertussis	4	9.30233	0.010537	MAPK14, JUN, MAPK10, NOS2	43	75	6879	8.53209	0.798008	0.0555248	11.8951
KEGG_PATHWAY	hsa04932:Non-alcoholic fatty liver disease (NAFLD)	5	11.6279	0.0130743	PIK3CG, JUN, GSK3B, BAX, MAPK10	43	151	6879	5.29724	0.862926	0.0662302	14.5586
KEGG_PATHWAY	hsa05132:Salmonella infection	4	9.30233	0.0138635	MAPK14, JUN, MAPK10, NOS2	43	83	6879	7.70972	0.878523	0.0678558	15.3718
KEGG_PATHWAY	hsa04012:ErbB signaling pathway	4	9.30233	0.0157267	PIK3CG, JUN, GSK3B, MAPK10	43	87	6879	7.35525	0.9087	0.0743075	17.2638
KEGG_PATHWAY	hsa04912:GnRH signaling pathway	4	9.30233	0.0177251	MAPK14, JUN, MAPK10, CACNA1S	43	91	6879	7.03194	0.932828	0.0809276	19.2499
KEGG_PATHWAY	hsa05164:Influenza A	5	11.6279	0.0209584	PIK3CG, MAPK14, JUN, GSK3B, MAPK10	43	174	6879	4.59703	0.95917	0.0923711	22.3709
KEGG_PATHWAY	hsa04750:Inflammatory mediator regulation of TRP channels	4	9.30233	0.0215499	PIK3CG, MAPK14, MAPK10, HTR2C	43	98	6879	6.52966	0.962732	0.09222	22.9298
KEGG_PATHWAY	hsa04660:T cell receptor signaling pathway	4	9.30233	0.0227196	PIK3CG, MAPK14, JUN, GSK3B	43	100	6879	6.39907	0.96889	0.0943928	24.0242
KEGG_PATHWAY	hsa04620:Toll-like receptor signaling pathway	4	9.30233	0.0264344	PIK3CG, MAPK14, JUN, MAPK10	43	106	6879	6.03686	0.982496	0.106286	27.4058
KEGG_PATHWAY	hsa04668:TNF signaling pathway	4	9.30233	0.0270835	PIK3CG, MAPK14, JUN, MAPK10	43	107	6879	5.98044	0.984173	0.106004	27.9824
KEGG_PATHWAY	hsa04725:Cholinergic synapse	4	9.30233	0.0297654	PIK3CG, ACHE, CHRNA7, CACNA1S	43	111	6879	5.76493	0.989567	0.113146	30.3203
KEGG_PATHWAY	hsa05200:Pathways in cancer	7	16.2791	0.0306614	PIK3CG, JUN, GSK3B, BAX, PPARG, MAPK10, NOS2	43	393	6879	2.84946	0.990926	0.113587	31.0856
KEGG_PATHWAY	hsa04071:Sphingolipid signaling pathway	4	9.30233	0.0362975	PIK3CG, MAPK14, BAX, MAPK10	43	120	6879	5.33256	0.996238	0.130269	35.7264
KEGG_PATHWAY	hsa05014:Amyotrophic lateral sclerosis (ALS)	3	6.97674	0.037062	MAPK14, GRIN2D, BAX	43	50	6879	9.5986	0.996663	0.12985	36.3334
KEGG_PATHWAY	hsa00330:Arginine and proline metabolism	3	6.97674	0.037062	MAOA, MAOB, NOS2	43	50	6879	9.5986	0.996663	0.12985	36.3334
KEGG_PATHWAY	hsa05169:Epstein-Barr virus infection	4	9.30233	0.037842	PIK3CG, MAPK14, JUN, MAPK10	43	122	6879	5.24514	0.997047	0.129504	36.9472
KEGG_PATHWAY	hsa04152:AMPK signaling pathway	4	9.30233	0.0386268	PIK3CG, PPARG, ADRA1A, SIRT1	43	123	6879	5.2025	0.99739	0.129191	37.5594
KEGG_PATHWAY	hsa04923:Regulation of lipolysis in adipocytes	3	6.97674	0.0455397	PIK3CG, ADRB2, ADRB1	43	56	6879	8.57018	0.999122	0.147817	42.7207
KEGG_PATHWAY	hsa05160:Hepatitis C	4	9.30233	0.0469322	PIK3CG, MAPK14, GSK3B, MAPK10	43	133	6879	4.81133	0.999296	0.148963	43.7119
KEGG_PATHWAY	hsa04550:Signaling pathways regulating pluripotency of stem cells	4	9.30233	0.0532324	PIK3CG, MAPK14, GSK3B, BMPR2	43	140	6879	4.57076	0.999741	0.164365	48.0027
KEGG_PATHWAY	hsa05161:Hepatitis B	4	9.30233	0.057972	PIK3CG, JUN, BAX, MAPK10	43	145	6879	4.41315	0.999879	0.174584	51.0308
KEGG_PATHWAY	hsa05120:Epithelial cell signaling in Helicobacter pylori infection	3	6.97674	0.0627092	MAPK14, JUN, MAPK10	43	67	6879	7.16314	0.999943	0.184317	53.8951
KEGG_PATHWAY	hsa04664:Fc epsilon RI signaling pathway	3	6.97674	0.0643654	PIK3CG, MAPK14, MAPK10	43	68	6879	7.0578	0.999957	0.185371	54.8597
KEGG_PATHWAY	hsa04662:B cell receptor signaling pathway	3	6.97674	0.0660365	PIK3CG, JUN, GSK3B	43	69	6879	6.95551	0.999967	0.186427	55.8142
KEGG_PATHWAY	hsa05140:Leishmaniasis	3	6.97674	0.0694222	MAPK14, JUN, NOS2	43	71	6879	6.75958	0.999981	0.191866	57.6916
KEGG_PATHWAY	hsa05010:Alzheimer's disease	4	9.30233	0.0822271	APP, GRIN2D, GSK3B, CACNA1S	43	168	6879	3.80897	0.999998	0.220549	64.1503
KEGG_PATHWAY	hsa05204:Chemical carcinogenesis	3	6.97674	0.085333	ADH1C, ADH1B, CHRNA7	43	80	6879	5.99913	0.999999	0.224403	65.5742
KEGG_PATHWAY	hsa05152:Tuberculosis	4	9.30233	0.0927512	MAPK14, BAX, MAPK10, NOS2	43	177	6879	3.61529	1	0.238288	68.7678
KEGG_PATHWAY	hsa04914:Progesterone-mediated oocyte maturation	3	6.97674	0.0983991	PIK3CG, MAPK14, MAPK10	43	87	6879	5.51644	1	0.247522	71.0146
KEGG_PATHWAY	hsa00360:Phenylalanine metabolism	2	4.65116	0.0989855	MAOA, MAOB	43	17	6879	18.8208	1	0.245017	71.2392
