# Supplementary material for: Candidate Chinese Herbal Medicine Alleviates Methamphetamine Addiction via Regulating Dopaminergic and Serotonergic Pathways
Source: Front Mol Neurosci. 2022 Mar 29;15:874080. doi: 10.3389/fnmol.2022.874080 (PMC9002015; doi:10.3389/fnmol.2022.874080)
Supplement: Supplementary file 7 [file Data_Sheet_7.XLSX]

## Sheet: DAVID-GO-HUB
Category	Term	Count	%	PValue	Genes	List Total	Pop Hits	Pop Total	Fold Enrichment	Bonferroni	Benjamini	FDR
GOTERM_BP_DIRECT	GO:0071880~adenylate cyclase-activating adrenergic receptor signaling pathway	4	40	1.02722e-07	DRD2, ADRA2A, ADRA1B, ADRA2C	10	19	16792	353.516	2.11604e-05	2.11604e-05	0.000129374
GOTERM_BP_DIRECT	GO:0042220~response to cocaine	4	40	5.23968e-07	DRD3, DRD2, SLC6A3, HTR3A	10	32	16792	209.9	0.000107932	5.39673e-05	0.000659916
GOTERM_BP_DIRECT	GO:0042420~dopamine catabolic process	3	30	2.55148e-06	SLC6A3, MAOA, MAOB	10	5	16792	1007.52	0.000525466	0.000175186	0.00321344
GOTERM_MF_DIRECT	GO:0035240~dopamine binding	3	30	1.13452e-05	DRD3, DRD2, SLC6A3	10	10	16881	506.43	0.000589782	0.000589782	0.0110221
GOTERM_BP_DIRECT	GO:0045471~response to ethanol	4	40	1.94185e-05	DRD3, SLC6A3, MAOB, HTR3A	10	105	16792	63.9695	0.00399227	0.000999565	0.0244542
GOTERM_BP_DIRECT	GO:0060134~prepulse inhibition	3	30	1.98573e-05	DRD3, DRD2, SLC6A3	10	13	16792	387.508	0.00408229	0.000817794	0.0250066
GOTERM_BP_DIRECT	GO:0007194~negative regulation of adenylate cyclase activity	3	30	6.42301e-05	DRD3, DRD2, ADRA2A	10	23	16792	219.026	0.0131447	0.00220287	0.0808652
GOTERM_CC_DIRECT	GO:0005887~integral component of plasma membrane	6	60	0.000270793	DRD3, DRD2, SLC6A3, ADRA2A, ADRA1B, ADRA2C	10	1415	18224	7.72749	0.0134502	0.0134502	0.260507
GOTERM_MF_DIRECT	GO:0042803~protein homodimerization activity	5	50	0.000367137	ACHE, DRD2, MAOB, ADRA2A, ADRA2C	10	730	16881	11.5623	0.0189135	0.00950188	0.356127
GOTERM_BP_DIRECT	GO:0042493~response to drug	4	40	0.00045517	DRD3, DRD2, SLC6A3, MAOB	10	304	16792	22.0947	0.0895228	0.0133087	0.571759
GOTERM_CC_DIRECT	GO:0005886~plasma membrane	8	80	0.000698701	ACHE, DRD3, DRD2, SLC6A3, ADRA2A, ADRA1B, ADRA2C, HTR3A	10	4121	18224	3.53778	0.0343437	0.0173219	0.670923
GOTERM_MF_DIRECT	GO:0008144~drug binding	3	30	0.000705532	DRD3, DRD2, SLC6A3	10	76	16881	66.6355	0.0360353	0.012159	0.683367
GOTERM_BP_DIRECT	GO:0007626~locomotory behavior	3	30	0.000870117	DRD3, DRD2, SLC6A3	10	84	16792	59.9714	0.164163	0.0221659	1.09037
GOTERM_BP_DIRECT	GO:0090325~regulation of locomotion involved in locomotory behavior	2	20	0.00107168	DRD3, DRD2	10	2	16792	1679.2	0.198191	0.0242441	1.34139
GOTERM_MF_DIRECT	GO:0046982~protein heterodimerization activity	4	40	0.00154116	DRD2, ADRA2A, ADRA1B, ADRA2C	10	465	16881	14.5213	0.0770701	0.0198508	1.48732
GOTERM_MF_DIRECT	GO:0004938~alpha2-adrenergic receptor activity	2	20	0.00159867	ADRA2A, ADRA2C	10	3	16881	1125.4	0.0798306	0.0165018	1.54244
GOTERM_MF_DIRECT	GO:0001591~dopamine neurotransmitter receptor activity, coupled via Gi/Go	2	20	0.00159867	DRD3, DRD2	10	3	16881	1125.4	0.0798306	0.0165018	1.54244
GOTERM_BP_DIRECT	GO:0060160~negative regulation of dopamine receptor signaling pathway	2	20	0.00160714	DRD3, DRD2	10	3	16792	1119.47	0.282037	0.0325909	2.00538
GOTERM_BP_DIRECT	GO:0034776~response to histamine	2	20	0.00160714	DRD3, DRD2	10	3	16792	1119.47	0.282037	0.0325909	2.00538
GOTERM_BP_DIRECT	GO:0046717~acid secretion	2	20	0.00160714	DRD3, DRD2	10	3	16792	1119.47	0.282037	0.0325909	2.00538
GOTERM_BP_DIRECT	GO:0032811~negative regulation of epinephrine secretion	2	20	0.00214235	ADRA2A, ADRA2C	10	4	16792	839.6	0.35712	0.0393675	2.66494
GOTERM_BP_DIRECT	GO:0035625~epidermal growth factor-activated receptor transactivation by G-protein coupled receptor signaling pathway	2	20	0.00214235	ADRA2A, ADRA2C	10	4	16792	839.6	0.35712	0.0393675	2.66494
GOTERM_BP_DIRECT	GO:0071883~activation of MAPK activity by adrenergic receptor signaling pathway	2	20	0.00214235	ADRA2A, ADRA2C	10	4	16792	839.6	0.35712	0.0393675	2.66494
GOTERM_MF_DIRECT	GO:0004952~dopamine neurotransmitter receptor activity	2	20	0.00266319	DRD3, DRD2	10	5	16881	675.24	0.129485	0.0228468	2.55764
GOTERM_BP_DIRECT	GO:0051584~regulation of dopamine uptake involved in synaptic transmission	2	20	0.0026773	DRD3, DRD2	10	5	16792	671.68	0.424354	0.0449789	3.3201
GOTERM_BP_DIRECT	GO:0007195~adenylate cyclase-inhibiting dopamine receptor signaling pathway	2	20	0.0026773	DRD3, DRD2	10	5	16792	671.68	0.424354	0.0449789	3.3201
GOTERM_MF_DIRECT	GO:0008131~primary amine oxidase activity	2	20	0.00319507	MAOA, MAOB	10	6	16881	562.7	0.153301	0.0234925	3.06135
GOTERM_MF_DIRECT	GO:0051379~epinephrine binding	2	20	0.00319507	ADRA2A, ADRA2C	10	6	16881	562.7	0.153301	0.0234925	3.06135
GOTERM_BP_DIRECT	GO:0021984~adenohypophysis development	2	20	0.00321199	DRD2, SLC6A3	10	6	16792	559.733	0.48456	0.0497019	3.9709
GOTERM_BP_DIRECT	GO:0030814~regulation of cAMP metabolic process	2	20	0.00374643	DRD3, DRD2	10	7	16792	479.771	0.538472	0.0537321	4.61734
GOTERM_BP_DIRECT	GO:0010700~negative regulation of norepinephrine secretion	2	20	0.00374643	ADRA2A, ADRA2C	10	7	16792	479.771	0.538472	0.0537321	4.61734
GOTERM_BP_DIRECT	GO:0042135~neurotransmitter catabolic process	2	20	0.00428061	MAOA, MAOB	10	8	16792	419.8	0.586748	0.0572115	5.25948
GOTERM_CC_DIRECT	GO:0030424~axon	3	30	0.00502676	DRD2, SLC6A3, HTR3A	10	222	18224	24.627	0.222733	0.0805601	4.73779
GOTERM_BP_DIRECT	GO:0042417~dopamine metabolic process	2	20	0.00588164	DRD3, DRD2	10	11	16792	305.309	0.703348	0.0731371	7.16028
GOTERM_BP_DIRECT	GO:0042136~neurotransmitter biosynthetic process	2	20	0.0064148	ACHE, SLC6A3	10	12	16792	279.867	0.734385	0.0750196	7.78545
GOTERM_BP_DIRECT	GO:0035815~positive regulation of renal sodium excretion	2	20	0.0064148	DRD3, DRD2	10	12	16792	279.867	0.734385	0.0750196	7.78545
GOTERM_BP_DIRECT	GO:0002031~G-protein coupled receptor internalization	2	20	0.0064148	DRD3, DRD2	10	12	16792	279.867	0.734385	0.0750196	7.78545
GOTERM_BP_DIRECT	GO:0001963~synaptic transmission, dopaminergic	2	20	0.00694772	DRD3, DRD2	10	13	16792	258.338	0.762176	0.07669	8.40644
GOTERM_BP_DIRECT	GO:0014059~regulation of dopamine secretion	2	20	0.00694772	DRD3, DRD2	10	13	16792	258.338	0.762176	0.07669	8.40644
GOTERM_BP_DIRECT	GO:0050709~negative regulation of protein secretion	2	20	0.00694772	DRD3, DRD2	10	13	16792	258.338	0.762176	0.07669	8.40644
GOTERM_BP_DIRECT	GO:0048148~behavioral response to cocaine	2	20	0.00748037	DRD3, DRD2	10	14	16792	239.886	0.787061	0.0781824	9.02328
GOTERM_BP_DIRECT	GO:0006940~regulation of smooth muscle contraction	2	20	0.00854493	ADRA2A, ADRA2C	10	16	16792	209.9	0.829295	0.0845971	10.2446
GOTERM_BP_DIRECT	GO:0010039~response to iron ion	2	20	0.00960847	DRD2, SLC6A3	10	18	16792	186.578	0.863156	0.0903635	11.4498
GOTERM_BP_DIRECT	GO:0007186~G-protein coupled receptor signaling pathway	4	40	0.0100736	DRD3, ADRA2A, ADRA1B, ADRA2C	10	899	16792	7.47141	0.875779	0.0904489	11.9721
GOTERM_BP_DIRECT	GO:0019229~regulation of vasoconstriction	2	20	0.010671	ADRA2A, ADRA2C	10	20	16792	167.92	0.890303	0.0916164	12.6388
GOTERM_BP_DIRECT	GO:0043278~response to morphine	2	20	0.0122629	DRD3, DRD2	10	23	16792	146.017	0.921273	0.100492	14.3928
GOTERM_BP_DIRECT	GO:0050482~arachidonic acid secretion	2	20	0.012793	DRD3, DRD2	10	24	16792	139.933	0.929515	0.10066	14.9697
GOTERM_MF_DIRECT	GO:0042166~acetylcholine binding	2	20	0.0137799	ACHE, HTR3A	10	26	16881	129.854	0.513995	0.0862444	12.6119
GOTERM_BP_DIRECT	GO:0032148~activation of protein kinase B activity	2	20	0.0138525	ADRA2A, ADRA2C	10	26	16792	129.169	0.943503	0.104633	16.1119
GOTERM_BP_DIRECT	GO:0045776~negative regulation of blood pressure	2	20	0.0159684	DRD3, DRD2	10	30	16792	111.947	0.963704	0.115574	18.3509
GOTERM_BP_DIRECT	GO:0046676~negative regulation of insulin secretion	2	20	0.0164968	DRD2, ADRA2A	10	31	16792	108.335	0.967505	0.115189	18.9013
GOTERM_BP_DIRECT	GO:0001975~response to amphetamine	2	20	0.0164968	DRD3, DRD2	10	31	16792	108.335	0.967505	0.115189	18.9013
GOTERM_BP_DIRECT	GO:0045907~positive regulation of vasoconstriction	2	20	0.0170249	ADRA1B, ADRA2C	10	32	16792	104.95	0.970909	0.114831	19.4481
GOTERM_BP_DIRECT	GO:0040018~positive regulation of multicellular organism growth	2	20	0.0186077	DRD2, SLC6A3	10	35	16792	95.9543	0.979127	0.121005	21.0665
GOTERM_BP_DIRECT	GO:0051898~negative regulation of protein kinase B signaling	2	20	0.0196616	DRD3, DRD2	10	37	16792	90.7676	0.983272	0.123621	22.1275
GOTERM_BP_DIRECT	GO:0035094~response to nicotine	2	20	0.0196616	DRD2, SLC6A3	10	37	16792	90.7676	0.983272	0.123621	22.1275
GOTERM_BP_DIRECT	GO:0032467~positive regulation of cytokinesis	2	20	0.0196616	DRD3, DRD2	10	37	16792	90.7676	0.983272	0.123621	22.1275
GOTERM_CC_DIRECT	GO:0043679~axon terminus	2	20	0.0234619	DRD2, ADRA2C	10	48	18224	75.9333	0.694888	0.256784	20.4404
GOTERM_BP_DIRECT	GO:0008542~visual learning	2	20	0.0238673	DRD3, DRD2	10	45	16792	74.6311	0.9931	0.144021	26.232
GOTERM_BP_DIRECT	GO:0032147~activation of protein kinase activity	2	20	0.0238673	DRD2, ADRA2A	10	45	16792	74.6311	0.9931	0.144021	26.232
GOTERM_CC_DIRECT	GO:0030139~endocytic vesicle	2	20	0.0263599	DRD3, DRD2	10	54	18224	67.4963	0.737021	0.234431	22.6856
GOTERM_BP_DIRECT	GO:0032922~circadian regulation of gene expression	2	20	0.0301458	DRD3, DRD2	10	57	16792	58.9193	0.998174	0.173932	31.99
GOTERM_BP_DIRECT	GO:0007416~synapse assembly	2	20	0.0322306	ACHE, DRD2	10	61	16792	55.0557	0.998828	0.180037	33.8085
GOTERM_BP_DIRECT	GO:0050796~regulation of insulin secretion	2	20	0.0353504	ADRA2A, ADRA2C	10	67	16792	50.1254	0.999397	0.190897	36.4463
GOTERM_BP_DIRECT	GO:0009636~response to toxic substance	2	20	0.0446562	DRD2, MAOB	10	85	16792	39.5106	0.999918	0.230038	43.7505
GOTERM_BP_DIRECT	GO:0006874~cellular calcium ion homeostasis	2	20	0.0487664	DRD3, DRD2	10	93	16792	36.1118	0.999966	0.242971	46.7236
GOTERM_BP_DIRECT	GO:0042593~glucose homeostasis	2	20	0.0528609	ADRA2A, ADRA1B	10	101	16792	33.2515	0.999986	0.255032	49.5408
GOTERM_BP_DIRECT	GO:0030168~platelet activation	2	20	0.0599886	ADRA2A, ADRA2C	10	115	16792	29.2035	0.999997	0.278747	54.1202
GOTERM_CC_DIRECT	GO:0005741~mitochondrial outer membrane	2	20	0.0712383	MAOA, MAOB	10	149	18224	24.4617	0.975156	0.459823	50.9236
GOTERM_CC_DIRECT	GO:0016021~integral component of membrane	6	60	0.0795993	ACHE, SLC6A3, MAOA, MAOB, ADRA2C, HTR3A	10	5163	18224	2.11784	0.984193	0.447042	55.0172
GOTERM_BP_DIRECT	GO:0007608~sensory perception of smell	2	20	0.0820806	DRD2, SLC6A3	10	159	16792	21.122	1	0.356656	65.9954
