# Supplementary material for: Candidate Chinese Herbal Medicine Alleviates Methamphetamine Addiction via Regulating Dopaminergic and Serotonergic Pathways
Source: Front Mol Neurosci. 2022 Mar 29;15:874080. doi: 10.3389/fnmol.2022.874080 (PMC9002015; doi:10.3389/fnmol.2022.874080)
Supplement: Supplementary file 8 [file Data_Sheet_8.XLSX]

## Sheet: DAVID-KEGG-HUB
Category	Term	Count	%	PValue	Genes	List Total	Pop Hits	Pop Total	Fold Enrichment	Bonferroni	Benjamini	FDR
KEGG_PATHWAY	hsa04728:Dopaminergic synapse	5	50	1.34095e-05	DRD3, DRD2, SLC6A3, MAOA, MAOB	10	128	6879	26.8711	0.000335184	0.000335184	0.0108789
KEGG_PATHWAY	hsa05030:Cocaine addiction	4	40	2.76903e-05	DRD2, SLC6A3, MAOA, MAOB	10	49	6879	56.1551	0.000692028	0.000346074	0.0224636
KEGG_PATHWAY	hsa04080:Neuroactive ligand-receptor interaction	5	50	0.000276184	DRD3, DRD2, ADRA2A, ADRA1B, ADRA2C	10	277	6879	12.417	0.00688176	0.0022992	0.223854
KEGG_PATHWAY	hsa05034:Alcoholism	4	40	0.00125498	DRD2, SLC6A3, MAOA, MAOB	10	177	6879	15.5458	0.0309064	0.00781781	1.01366
KEGG_PATHWAY	hsa05031:Amphetamine addiction	3	30	0.00312529	SLC6A3, MAOA, MAOB	10	66	6879	31.2682	0.0752711	0.0155291	2.50761
KEGG_PATHWAY	hsa04726:Serotonergic synapse	3	30	0.00862694	MAOA, MAOB, HTR3A	10	111	6879	18.5919	0.194755	0.0354576	6.7882
KEGG_PATHWAY	hsa04022:cGMP-PKG signaling pathway	3	30	0.0169747	ADRA2A, ADRA1B, ADRA2C	10	158	6879	13.0614	0.348195	0.0593125	12.9686
KEGG_PATHWAY	hsa00360:Phenylalanine metabolism	2	20	0.0220357	MAOA, MAOB	10	17	6879	80.9294	0.427105	0.0672626	16.5381
KEGG_PATHWAY	hsa00340:Histidine metabolism	2	20	0.0284341	MAOA, MAOB	10	22	6879	62.5364	0.513809	0.0770021	20.8666
KEGG_PATHWAY	hsa00350:Tyrosine metabolism	2	20	0.0448962	MAOA, MAOB	10	35	6879	39.3086	0.68285	0.108489	31.1116
KEGG_PATHWAY	hsa00260:Glycine, serine and threonine metabolism	2	20	0.0499113	MAOA, MAOB	10	39	6879	35.2769	0.721962	0.109848	33.9921
KEGG_PATHWAY	hsa00380:Tryptophan metabolism	2	20	0.0511614	MAOA, MAOB	10	40	6879	34.395	0.730965	0.103637	34.6935
KEGG_PATHWAY	hsa00330:Arginine and proline metabolism	2	20	0.0635824	MAOA, MAOB	10	50	6879	27.516	0.806474	0.11868	41.3151
KEGG_PATHWAY	hsa00982:Drug metabolism - cytochrome P450	2	20	0.0855764	MAOA, MAOB	10	68	6879	20.2324	0.893172	0.147645	51.6072
